# Supplementary material for: Continuous and low-carbon production of biomass flash graphene
Source: Nat Commun. 2024 Apr 15;15:3218. doi: 10.1038/s41467-024-47603-y (PMC11018853; doi:10.1038/s41467-024-47603-y)
Supplement: Supplementary file 4 — Supplementary Data 1 [file 41467_2024_47603_MOESM4_ESM.xlsx]

## Sheet: General_infor
Contents
Summary sheet of environmental impacts from various flash graphene
Flash graphene production: shows the life cycle assessment of flash graphene production process from sawdust
Flash graphene production-2: shows the life cycle assessment of flash graphene production process from other parent materials
FJH graphene production-decarb: the life cycle assessment of new FJH graphene production after decarbonization
Sawdust: the life cycle assessment of sawdust derived biochar production
Bamboo: the life cycle assessment of bamboo derived biochar production
Rice straw: the life cycle assessment of corn straw derived biochar production
Production of rice straw: the life cycle assessment of rice straw production

## Sheet: Summary sheet 
	Climate change	Fossil depletion	Terrestrial acidfication	Freshwater eutrophication	Metal depletion	Fine particulate matter formation	Photochemical ozone formation, ecosystem	Freshwater consumption
	g CO2-eq	g oil-eq	g SO2 eq	g P eq	g Cu eq	g PM2.5 eq	g NOx eq	dm3
Path 1	18.7286	5.39613	0.0585197	0.0027723	0.0106127	0.0256095	0.262594	0.0451891
Path 2	3.72965	1.90722	0.0211623	0.00101321	0.00292052	0.00926808	0.0410603	0.0208305
Path 3	2.68306	1.77617	0.020125	0.000973745	0.00222652	0.00881938	0.0153832	0.0423036
Path 4	2.6091	1.66692	0.0195969	0.00096682	0.00197716	0.00858458	0.0151071	0.0442766
Path 5	2.59782	1.65088	0.0194047	0.000957269	0.00195212	0.00850074	0.0149554	0.0461553
Path 6	19.0351	4.07816	0.040268	0.00180473	0.0100551	0.0176249	0.444918	0.0302269
Path 7	2.8231	1.87564	0.0220394	0.0010859	0.00204343	0.00965343	0.0169746	0.0229739
Path 8	7.52279	2.70541	0.0357034	0.00165853	0.00743508	0.0144792	0.0245884	1.75455
Path 9	1.91357	1.59197	0.0186206	0.000913978	0.00133588	0.00816126	0.0142533	0.0199168
Path 10	1.90341	1.59043	0.0186026	0.000913085	0.0013334	0.00815335	0.0142395	0.0196372

## Sheet: FJH graphene production
			Biochar production process		Flash graphene production process
		Weight of biomass (g)	Biochar (g)	Bio-gas and bio-oil (g)	Carbon black (g)		Electricity of AC-FJH（Kwh/g graphene）	Bio-gas and bio-oil （g）	Preliminary FG（g）	Electricity of DC-FJH（Kwh/g graphene）	loss during DC-FJH	Graphene (g)
Path1	Sawdust	9.01952	-	-	0.474711		0.0155	8.28136	1.21287	3.34201e-05	0.212866	1
Path2	300℃biochar	5.28001	2.18009	3.09992	0.114742		0.0058	1.00259	1.29225	0.00010644	0.292248	1
Path3	600℃biochar	5.35209	1.19887	4.15729	0.0630984		0.0052	0.134877	1.12709	0.000158485	0.11276	1
Path4	750℃ biochar	5.77839	1.21346	4.56782	-		0.0051	0.0997366	1.11372	0.000221011	0.102112	1
Path5	900℃ biochar	6.18357	1.19961	5.00154	-		0.005	0.149492	1.05012	0.000224477	0.0477283	1
	Weight of Quartz tube g						NMVOC
Path 1	0.348602						0.750626	0.0857533	1.42924
Path 2	0.073231					NOx-eq	0.217682	0.0248685	0.414479
Path 3	0.0341952
Path 4	0.0322446						Bio-gas content g/g graphene
Path 5	0.0308067						Path1	Path2	Path6
Path 6	0.348602					H2	0.143965	0.0317026	0.199881
Path 7	0.0322446					CH4	0.171161	0.0355699	0.316743
Path 8	0.0322446					CO2	0.718995	0.090252	1.17832
Path 9	0.0322446					CO	2.9634	0.711455	4.72583
Path 10	0.0322446					C2H4	0.221918	0.0135774	0.416152
						C2H2	0.296032	0.0992322	1.1068
						C2H6	0.0461321	0.0058136	0.10324
						C3H6	0.0987171	0.00769401	0.172966
						C3H8	0.00618072	0.00153854	0.0124825
Materials	ReCiPe 2016		Climate change	Fossil depletion	Terrestrial acidfication	Freshwater eutrophication	Metal depletion	Fine particulate matter formation	Photochemical ozone formation, ecosystem	Freshwater consumption
			kg CO2-eq	kg oil-eq	kg SO2 eq	kg P eq	kg Cu eq	kg PM2.5 eq	kg NOx eq	m3
Electricity	1kWh		0.888	0.277	0.00324	0.000159	0.000228	0.00142	0.00248	0.00249
Quartz tube	1kg		2.32	0.767	0.0121	0.000722	0.0153	0.00511	0.0125	0.0153
Carbon black	1kg		1.87	1.74	0.00837	0.000107	0.00366	0.00373	0.00428	0.00248
Path 1 to produce 1 g of graphene
Materials	Input	Unit	Climate change	Fossil depletion	Terrestrial acidfication	Freshwater eutrophication	Metal depletion	Fine particulate matter formation	Photochemical ozone formation, ecosystem	Freshwater consumption
			kg CO2-eq	kg oil-eq	kg SO2 eq	kg P eq	kg Cu eq	kg PM2.5 eq	kg NOx eq	m3
Electricity	0.0155334	kWh/g	0.0137937	0.00430276	5.03283e-05	2.46981e-06	3.54162e-06	2.20575e-05	3.85229e-05	3.86782e-05
Quartz tube	0.348602	g/g	0.000808758	0.000267378	4.21809e-06	2.51691e-07	5.33362e-06	1.78136e-06	4.35753e-06	5.33362e-06
Carbon black	0.474711	g/g	0.00088771	0.000825998	3.97334e-06	5.07941e-08	1.73744e-06	1.77067e-06	2.03177e-06	1.17728e-06
Indirect impacts/kg			0.0154901	0.00539613	5.85197e-05	2.7723e-06	1.06127e-05	2.56095e-05	4.49122e-05	4.51891e-05
Indirect impacts/g			15.4901	5.39613	0.0585197	0.0027723	0.0106127	0.0256095	0.0449122	0.0451891
On-site emission/g			6.53847						0.217682
Carbon in graphene/g			3.3
In total/g			18.7286	5.39613	0.0585197	0.0027723	0.0106127	0.0256095	0.262594	0.0451891
Path 2 to produce 1 g of graphene
Materials	Input	Unit	Climate change	Fossil depletion	Terrestrial acidfication	Freshwater eutrophication	Metal depletion	Fine particulate matter formation	Photochemical ozone formation, ecosystem	Freshwater consumption
			kg CO2-eq	kg oil-eq	kg SO2 eq	kg P eq	kg Cu eq	kg PM2.5 eq	kg NOx eq	m3
Biochar	2.18009	g/g	0.100643	0.0153178	0.000178929	8.93631e-06	3.34625e-05	7.87404e-05	0.000137357	0.00471852
Electricity	0.00590644	kWh/g	0.00524492	0.00163608	1.91369e-05	9.39124e-07	1.34667e-06	8.38714e-06	1.4648e-05	1.4707e-05
Quartz tube	0.073231	g/g	0.000169896	5.61682e-05	8.86095e-07	5.28728e-08	1.12043e-06	3.7421e-07	9.15387e-07	1.12043e-06
Carbon black	0.114742	g/g	0.000214567	0.00019965	9.60388e-07	1.22774e-08	4.19954e-07	4.27986e-07	4.91094e-07	2.84559e-07
Indirect impacts/kg			0.00562938	0.0018919	2.09833e-05	1.00427e-06	2.88706e-06	9.18934e-06	1.60545e-05	1.6112e-05
Indirect impacts/g			5.73002	1.90722	0.0211623	0.00101321	0.00292052	0.00926808	0.0161918	0.0208305
On-site emission/g			1.29963						0.0248685
Carbon in graphene/g			3.3
In total/g			3.72965	1.90722	0.0211623	0.00101321	0.00292052	0.00926808	0.0410603	0.0208305
Path 3 to produce 1 g of graphene
Materials	Input	Unit	Climate change	Fossil depletion	Terrestrial acidfication	Freshwater eutrophication	Metal depletion	Fine particulate matter formation	Photochemical ozone formation, ecosystem	Freshwater consumption
			kg CO2-eq	kg oil-eq	kg SO2 eq	kg P eq	kg Cu eq	kg PM2.5 eq	kg NOx eq	m3
Biochar	5.35209	g/g	1.0274	0.155855	0.00182159	9.03057e-05	0.000250659	0.000800235	0.00139665	0.0282813
Electricity	0.00535848	kWh/g	0.00475833	0.0014843	1.73615e-05	8.51999e-07	1.22173e-06	7.60905e-06	1.3289e-05	1.33426e-05
Quartz tube	0.0341952	g/g	7.93329e-05	2.62277e-05	4.13762e-07	2.4689e-08	5.23187e-07	1.74738e-07	4.2744e-07	5.23187e-07
Carbon black	0.0630984	g/g	0.000117994	0.000109791	5.28133e-07	6.75153e-09	2.3094e-07	2.35357e-07	2.70061e-07	1.56484e-07
Indirect impacts/kg			0.00495566	0.00162032	1.83034e-05	8.8344e-07	1.97586e-06	8.01914e-06	1.39865e-05	1.40223e-05
Indirect impacts/g			5.98306	1.77617	0.020125	0.000973745	0.00222652	0.00881938	0.0153832	0.0423036
On-site emission/g
Carbon in graphene/g			3.3
In total/g			2.68306	1.77617	0.020125	0.000973745	0.00222652	0.00881938	0.0153832	0.0423036
Path 4 to produce 1 g of graphene
Materials	Input	Unit	Climate change	Fossil depletion	Terrestrial acidfication	Freshwater eutrophication	Metal depletion	Fine particulate matter formation	Photochemical ozone formation, ecosystem	Freshwater consumption
			kg CO2-eq	kg oil-eq	kg SO2 eq	kg P eq	kg Cu eq	kg PM2.5 eq	kg NOx eq	m3
Biochar	5.77839	g/g	1.10923	0.168269	0.00196668	9.74985e-05	0.000270624	0.000863974	0.00150789	0.0305339
Electricity	0.00532101	kWh/g	0.00472506	0.00147392	1.72401e-05	8.46041e-07	1.21319e-06	7.55583e-06	1.31961e-05	1.32493e-05
Quartz tube	0.0322446	g/g	7.48074e-05	2.47316e-05	3.90159e-07	2.32806e-08	4.93342e-07	1.6477e-07	4.03057e-07	4.93342e-07
Indirect impacts/kg			0.00479986	0.00149865	1.76302e-05	8.69321e-07	1.70653e-06	7.7206e-06	1.35992e-05	1.37427e-05
Indirect impacts/g			5.9091	1.66692	0.0195969	0.00096682	0.00197716	0.00858458	0.0151071	0.0442766
On-site emission/g
Carbon in graphene/g			3.3
In total/g			2.6091	1.66692	0.0195969	0.00096682	0.00197716	0.00858458	0.0151071	0.0442766
Path 5 to produce 1 g of graphene
Materials	Input	Unit	Climate change	Fossil depletion	Terrestrial acidfication	Freshwater eutrophication	Metal depletion	Fine particulate matter formation	Photochemical ozone formation, ecosystem	Freshwater consumption
			kg CO2-eq	kg oil-eq	kg SO2 eq	kg P eq	kg Cu eq	kg PM2.5 eq	kg NOx eq	m3
Biochar	6.18357	g/g	1.18701	0.180068	0.00210459	0.000104335	0.0002896	0.000924556	0.00161362	0.032675
Electricity	0.00522448	kWh/g	0.00463934	0.00144718	1.69273e-05	8.30692e-07	1.19118e-06	7.41876e-06	1.29567e-05	1.30089e-05
Quartz tube	0.0308067	g/g	7.14716e-05	2.36287e-05	3.72761e-07	2.22424e-08	4.71343e-07	1.57422e-07	3.85084e-07	4.71343e-07
Indirect impacts/kg			0.00471081	0.00147081	1.73001e-05	8.52934e-07	1.66252e-06	7.57618e-06	1.33418e-05	1.34803e-05
Indirect impacts/g			5.89782	1.65088	0.0194047	0.000957269	0.00195212	0.00850074	0.0149554	0.0461553
On-site emission/g
Carbon in graphene/g			3.3
In total/g			2.59782	1.65088	0.0194047	0.000957269	0.00195212	0.00850074	0.0149554	0.0461553
Climate change Contribution %			Path 1	Path 2	Path 3	Path 4	Path 5
Biochar				0.0175641	0.171718	0.187716	0.201263
Electricity of AC-FJH			0.888565	0.898844	0.771779	0.766411	0.752821
Electricity of DC-FJH			0.00191587	0.0164953	0.0235221	0.0332127	0.0337982
Quartz tube			0.0522111	0.0296501	0.0132596	0.0126597	0.0121183
Carbon black			0.0573081	0.0374461	0.0197213

## Sheet: FJH graphene production-2
‘Path6	Bamboo biomass		Biomass	Carbon black		FG production process
			（g）	（g）		Electricity of AC-FJH（Kwh/g graphene）	Bio-gas and bio-oil （g）	Preliminary FG（g）	Electricity of DC-FJH（Kwh/g graphene）	loss during DC-FJH	Graphene (g)
			14.2274	0.711369		0.0092	12.935	1.29236	8.87977e-05	0.292365	1
Path7	750℃bamboo-derived biochar		Biomass	Biochar production		FG production process
			（g）	Biochar (g)	Bio-gas and bio-oil (g)	Electricity of AC-FJH（Kwh/g graphene）	Bio-gas and bio-oil （g）	Preliminary FG（g）	Electricity of DC-FJH（Kwh/g graphene）	loss during DC-FJH	Graphene (g)
			4.84681	1.23421	3.61259	0.0063	0.121161	1.11305	0.000259669	0.113054	1
Path8	750℃ rice straw-derived biochar		Biomass	Biochar production		FG production process
			（g）	Biochar (g)	Bio-gas and bio-oil (g)	Electricity of AC-FJH（Kwh/g graphene）	Bio-gas and bio-oil （g）	Preliminary FG（g）	Electricity of DC-FJH（Kwh/g graphene）	loss during DC-FJH	Graphene (g)
			6.02225	2.05659	3.96566	0.0089	0.526828	1.52977	0.000234557	0.529766	1
Path10	750℃ sawdust-derived biochar at pilot-scale		Biomass	Biochar production		FG production process
			（g）	Biochar (g)	Bio-gas and bio-oil (g)	Electricity of AC-FJH（Kwh/g graphene）	Bio-gas and bio-oil （g）	Preliminary FG（g）	Electricity of DC-FJH（Kwh/g graphene）	loss during DC-FJH	Graphene (g)	Mechanical electricity（Kwh/g graphene）
			5.31552	1.11626	4.19926	0.0038	0.0526316	1.05263	0.000268296	0.0526316	1	0.00156154
Path11	750℃ ricestraw-derived biochar at pilot-scale		Biomass	Biochar production		FG production process
			（g）	Biochar (g)	Bio-gas and bio-oil (g)	Electricity of AC-FJH（Kwh/g graphene）	Bio-gas and bio-oil （g）	Preliminary FG（g）	Electricity of DC-FJH（Kwh/g graphene）	loss during DC-FJH	Graphene (g)	Mechanical electricity（Kwh/g graphene）
			4.4312	1.12818	3.30302	0.0038	0.073332	1.05485	0.000268296	0.0548523	1	0.00156154
Materials	ReCiPe 2016		Climate change	Fossil depletion	Terrestrial acidfication	Freshwater eutrophication	Metal depletion	Fine particulate matter formation	Photochemical ozone formation, ecosystem	Freshwater consumption
			kg CO2-eq	kg oil-eq	kg SO2 eq	kg P eq	kg Cu eq	kg PM2.5 eq	kg NOx eq	m3
Electricity	1kWh		0.888	0.277	0.00324	0.000159	0.000228	0.00142	0.00248	0.00249
Quartz tube	1kg		2.32	0.767	0.0121	0.000722	0.0153	0.00511	0.0125	0.0153
Carbon black	1kg		1.87	1.74	0.00837	0.000107	0.00366	0.00373	0.00428	0.00248
Nitric acid	1kg		1.05	0.345	0.0006	9.36e-07	0.00071	0.000189	0.00144	0.00509
Water (deionised)	1kg	kg	0.000358	0.000131	2.66e-06	1.31e-07	7.73e-06	9.96e-07	7.81e-07	0.00105
Path 6 to produce 1 g of graphene
Materials	Input	Unit	Climate change	Fossil depletion	Terrestrial acidfication	Freshwater eutrophication	Metal depletion	Fine particulate matter formation	Photochemical ozone formation, ecosystem	Freshwater consumption
			kg CO2-eq	kg oil-eq	kg SO2 eq	kg P eq	kg Cu eq	kg PM2.5 eq	kg NOx eq	m3
Electricity	0.0092888	kWh/g	0.00824845	0.002573	3.00957e-05	1.47692e-06	2.11785e-06	1.31901e-05	2.30362e-05	2.31291e-05
Quartz tube	0.348602	g/g	0.000808758	0.000267378	4.21809e-06	2.51691e-07	5.33362e-06	1.78136e-06	4.35753e-06	5.33362e-06
Carbon black	0.711369	g/g	0.00133026	0.00123778	5.95416e-06	7.61165e-08	2.60361e-06	2.65341e-06	3.04466e-06	1.7642e-06
Indirect impacts/kg			0.0103875	0.00407816	4.0268e-05	1.80473e-06	1.00551e-05	1.76249e-05	3.04384e-05	3.02269e-05
Indirect impacts/g			10.3875	4.07816	0.040268	0.00180473	0.0100551	0.0176249	0.0304384	0.0302269
On-site emission/g			11.9476						0.414479
Carbon in graphene/g			3.3
In total/g			19.0351	4.07816	0.040268	0.00180473	0.0100551	0.0176249	0.444918	0.0302269
Path 7 to produce 1 g of graphene
Materials	Input	Unit	Climate change	Fossil depletion	Terrestrial acidfication	Freshwater eutrophication	Metal depletion	Fine particulate matter formation	Photochemical ozone formation, ecosystem	Freshwater consumption
			kg CO2-eq	kg oil-eq	kg SO2 eq	kg P eq	kg Cu eq	kg PM2.5 eq	kg NOx eq	m3
Electricity	0.00655967	kWh/g	0.00582499	0.00181703	2.12533e-05	1.04299e-06	1.4956e-06	9.31473e-06	1.6268e-05	1.63336e-05
Quartz tube	0.0322446	g/g	7.48074e-05	2.47316e-05	3.90159e-07	2.32806e-08	4.93342e-07	1.6477e-07	4.03057e-07	4.93342e-07
Biochar	1.23421	g/g	0.223307	0.0338752	0.000395925	1.9628e-05	5.44809e-05	0.000173932	0.000303562	0.00614698
Indirect impacts/kg			0.00589979	0.00184176	2.16435e-05	1.06627e-06	1.98895e-06	9.4795e-06	1.6671e-05	1.68269e-05
Indirect impacts/g			6.1231	1.87564	0.0220394	0.0010859	0.00204343	0.00965343	0.0169746	0.0229739
On-site emission/g
Carbon in graphene/g			3.3
In total/g			2.8231	1.87564	0.0220394	0.0010859	0.00204343	0.00965343	0.0169746	0.0229739
Path 8 to produce 1 g of graphene
Materials	Input	Unit	Climate change	Fossil depletion	Terrestrial acidfication	Freshwater eutrophication	Metal depletion	Fine particulate matter formation	Photochemical ozone formation, ecosystem	Freshwater consumption
			kg CO2-eq	kg oil-eq	kg SO2 eq	kg P eq	kg Cu eq	kg PM2.5 eq	kg NOx eq	m3
Electricity	0.00913456	kWh/g	0.00811149	0.00253027	2.9596e-05	1.45239e-06	2.08268e-06	1.29711e-05	2.26537e-05	2.2745e-05
Quartz tube	0.0322446	g/g	7.48074e-05	2.47316e-05	3.90159e-07	2.32806e-08	4.93342e-07	1.6477e-07	4.03057e-07	4.93342e-07
Biochar	2.05659	g/g	2.63649	0.150407	0.00571733	0.000182851	0.00485905	0.00134337	0.00153165	1.73131
Indirect impacts/kg			0.00818629	0.002555	2.99861e-05	1.47568e-06	2.57602e-06	1.31358e-05	2.30568e-05	2.32384e-05
Indirect impacts/g			10.8228	2.70541	0.0357034	0.00165853	0.00743508	0.0144792	0.0245884	1.75455
On-site emission/g			0
Carbon in graphene/g			3.3
In total/g			7.52279	2.70541	0.0357034	0.00165853	0.00743508	0.0144792	0.0245884	1.75455
Path 9 to produce 1 g of graphene
Materials	Input	Unit	Climate change	Fossil depletion	Terrestrial acidfication	Freshwater eutrophication	Metal depletion	Fine particulate matter formation	Photochemical ozone formation, ecosystem	Freshwater consumption
			kg CO2-eq	kg oil-eq	kg SO2 eq	kg P eq	kg Cu eq	kg PM2.5 eq	kg NOx eq	m3
Electricity	0.00562983	kWh/g	0.00499929	0.00155946	1.82407e-05	8.95143e-07	1.2836e-06	7.99436e-06	1.3962e-05	1.40183e-05
Biochar	1.11626	g/g	0.21428	0.0325058	0.00037992	1.88346e-05	5.22786e-05	0.000166901	0.000291291	0.00589849
Indirect impacts/kg			0.00499929	0.00155946	1.82407e-05	8.95143e-07	1.2836e-06	7.99436e-06	1.3962e-05	1.40183e-05
Indirect impacts/g			5.21357	1.59197	0.0186206	0.000913978	0.00133588	0.00816126	0.0142533	0.0199168
On-site emission/g			0
Carbon in graphene/g			3.3
In total/g			1.91357	1.59197	0.0186206	0.000913978	0.00133588	0.00816126	0.0142533	0.0199168
Path 10 to produce 1 g of graphene
Materials	Input	Unit	Climate change	Fossil depletion	Terrestrial acidfication	Freshwater eutrophication	Metal depletion	Fine particulate matter formation	Photochemical ozone formation, ecosystem	Freshwater consumption
			kg CO2-eq	kg oil-eq	kg SO2 eq	kg P eq	kg Cu eq	kg PM2.5 eq	kg NOx eq	m3
Electricity	0.00562983	kWh/g	0.00499929	0.00155946	1.82407e-05	8.95143e-07	1.2836e-06	7.99436e-06	1.3962e-05	1.40183e-05
Biochar	1.12818	g/g	0.204122	0.030965	0.000361912	1.79418e-05	4.98005e-05	0.00015899	0.000277483	0.0056189
Indirect impacts/kg			0.00499929	0.00155946	1.82407e-05	8.95143e-07	1.2836e-06	7.99436e-06	1.3962e-05	1.40183e-05
Indirect impacts/g			5.20341	1.59043	0.0186026	0.000913085	0.0013334	0.00815335	0.0142395	0.0196372
On-site emission/g
Carbon in graphene/g			3.3
In total/g			1.90341	1.59043	0.0186026	0.000913085	0.0013334	0.00815335	0.0142395	0.0196372

## Sheet: FJH graphene production-decarb
Path6	Bamboo biomass		Biomass	Carbon black		FG production process
			（g）	（g）		Electricity of AC-FJH（Kwh/g graphene）	Bio-gas and bio-oil （g）	Preliminary FG（g）	Electricity of DC-FJH（Kwh/g graphene）	loss during DC-FJH	Graphene (g)
			14.2274	0.711369		0.0092	12.935	1.29236	8.87977e-05	0.292365	1
Path7	750℃bamboo-derived biochar		Biomass	Biochar production		FG production process
			（g）	Biochar (g)	Bio-gas and bio-oil (g)	Electricity of AC-FJH（Kwh/g graphene）	Bio-gas and bio-oil （g）	Preliminary FG（g）	Electricity of DC-FJH（Kwh/g graphene）	loss during DC-FJH	Graphene (g)
			4.84681	1.23421	3.61259	0.0063	0.121161	1.11305	0.000259669	0.113054	1
Path8	750℃ rice straw-derived biochar		Biomass	Biochar production		FG production process
			（g）	Biochar (g)	Bio-gas and bio-oil (g)	Electricity of AC-FJH（Kwh/g graphene）	Bio-gas and bio-oil （g）	Preliminary FG（g）	Electricity of DC-FJH（Kwh/g graphene）	loss during DC-FJH	Graphene (g)
			6.02225	2.05659	3.96566	0.0089	0.526828	1.52977	0.000234557	0.529766	1
Path9	750℃ sawdust-derived biochar at pilot-scale		Biomass	Biochar production		FG production process
			（g）	Biochar (g)	Bio-gas and bio-oil (g)	Electricity of AC-FJH（Kwh/g graphene）	Bio-gas and bio-oil （g）	Preliminary FG（g）	Electricity of DC-FJH（Kwh/g graphene）	loss during DC-FJH	Graphene (g)	Mechanical electricity（Kwh/g graphene）
			5.31552	1.11626	4.19926	0.0038	0.0526316	1.05263	0.000268296	0.0526316	1	0.00156154
Path10	750℃ricestraw-derived biochar at pilot-scale		Biomass	Biochar production		FG production process
			（g）	Biochar (g)	Bio-gas and bio-oil (g)	Electricity of AC-FJH（Kwh/g graphene）	Bio-gas and bio-oil （g）	Preliminary FG（g）	Electricity of DC-FJH（Kwh/g graphene）	loss during DC-FJH	Graphene (g)	Mechanical electricity（Kwh/g graphene）
			4.4312	1.12818	3.30302	0.0038	0.073332	1.05485	0.000268296	0.0548523	1	0.00156154
Materials			Climate change	Fossil depletion	Terrestrial acidfication	Freshwater eutrophication	Metal depletion	Fine particulate matter formation	Photochemical ozone formation, ecosystem	Freshwater consumption
			kg CO2-eq	kg oil-eq	kg SO2 eq	kg P eq	kg Cu eq	kg PM2.5 eq	kg NOx eq	m3
Electricity	1kWh		0.00406	0.00101	1.22e-05	9.53e-07	5.61e-05	1.67e-06	3.55e-06	4.47e-05
Quartz tube	1kg		2.32	0.767	0.0121	0.000722	0.0153	0.00511	0.0125	0.0153
Carbon black	1kg		1.87	1.74	0.00837	0.000107	0.00366	0.00373	0.00428	0.00248
Nitric acid	1kg		1.05	0.345	0.0006	9.36e-07	0.00071	0.000189	0.00144	0.00509
Water (deionised)	1kg	kg	0.000358	0.000131	2.66e-06	1.31e-07	7.73e-06	9.96e-07	7.81e-07	0.00105
Path 6 to produce 1 g of graphene
Materials	Input	Unit	Climate change	Fossil depletion	Terrestrial acidfication	Freshwater eutrophication	Metal depletion	Fine particulate matter formation	Photochemical ozone formation, ecosystem	Freshwater consumption
			kg CO2-eq	kg oil-eq	kg SO2 eq	kg P eq	kg Cu eq	kg PM2.5 eq	kg NOx eq	m3
Electricity	0.0092888	kWh/g	3.77125e-05	9.38169e-06	1.13323e-07	8.85222e-09	5.21102e-07	1.55123e-08	3.29752e-08	4.15209e-07
Quartz tube	0.348602	g/g	0.000808758	0.000267378	4.21809e-06	2.51691e-07	5.33362e-06	1.78136e-06	4.35753e-06	5.33362e-06
Carbon black	0.711369	g/g	0.00133026	0.00123778	5.95416e-06	7.61165e-08	2.60361e-06	2.65341e-06	3.04466e-06	1.7642e-06
Indirect impacts/kg			0.00217673	0.00151454	1.02856e-05	3.3666e-07	8.45833e-06	4.45028e-06	7.43517e-06	7.51302e-06
Indirect impacts/g			2.17673	1.51454	0.0102856	0.00033666	0.00845833	0.00445028	0.00743517	0.00751302
On-site emission/g			11.9476						0.414479
Carbon in graphene/g			3.3
In total/g			10.8243	1.51454	0.0102856	0.00033666	0.00845833	0.00445028	0.421915	0.00751302
Path 7 to produce 1 g of graphene
Materials	Input	Unit	Climate change	Fossil depletion	Terrestrial acidfication	Freshwater eutrophication	Metal depletion	Fine particulate matter formation	Photochemical ozone formation, ecosystem	Freshwater consumption
			kg CO2-eq	kg oil-eq	kg SO2 eq	kg P eq	kg Cu eq	kg PM2.5 eq	kg NOx eq	m3
Electricity	0.00655967	kWh/g	2.66323e-05	6.62527e-06	8.0028e-08	6.25136e-09	3.67997e-07	1.09546e-08	2.32868e-08	2.93217e-07
Quartz tube	0.0322446	g/g	7.48074e-05	2.47316e-05	3.90159e-07	2.32806e-08	4.93342e-07	1.6477e-07	4.03057e-07	4.93342e-07
Biochar	1.23421	g/g	0.223307	0.0338752	0.000395925	1.9628e-05	5.44809e-05	0.000173932	0.000303562	0.00614698
Indirect impacts/kg			0.00010144	3.13568e-05	4.70187e-07	2.95319e-08	8.61339e-07	1.75724e-07	4.26344e-07	7.86559e-07
Indirect impacts/g			0.324746	0.0652321	0.000866112	4.916e-05	0.00091582	0.000349656	0.000729906	0.00693354
On-site emission/g
Carbon in graphene/g			3.3
In total/g			-2.97525	0.0652321	0.000866112	4.916e-05	0.00091582	0.000349656	0.000729906	0.00693354
Path 8 to produce 1 g of graphene
Materials	Input	Unit	Climate change	Fossil depletion	Terrestrial acidfication	Freshwater eutrophication	Metal depletion	Fine particulate matter formation	Photochemical ozone formation, ecosystem	Freshwater consumption
			kg CO2-eq	kg oil-eq	kg SO2 eq	kg P eq	kg Cu eq	kg PM2.5 eq	kg NOx eq	m3
Electricity	0.00913456	kWh/g	3.70863e-05	9.2259e-06	1.11442e-07	8.70523e-09	5.12449e-07	1.52547e-08	3.24277e-08	4.08315e-07
Quartz tube	0.0322446	g/g	7.48074e-05	2.47316e-05	3.90159e-07	2.32806e-08	4.93342e-07	1.6477e-07	4.03057e-07	4.93342e-07
Biochar	2.05659	g/g	2.63649	0.150407	0.00571733	0.000182851	0.00485905	0.00134337	0.00153165	1.73131
Indirect impacts/kg			0.000111894	3.39575e-05	5.01601e-07	3.19858e-08	1.00579e-06	1.80024e-07	4.35485e-07	9.01657e-07
Indirect impacts/g			2.74839	0.184364	0.00621893	0.000214837	0.00586484	0.0015234	0.00196714	1.73221
On-site emission/g
Carbon in graphene/g			3.3
In total/g			-0.551612	0.184364	0.00621893	0.000214837	0.00586484	0.0015234	0.00196714	1.73221
Path 9 to produce 1 g of graphene
Materials	Input	Unit	Climate change	Fossil depletion	Terrestrial acidfication	Freshwater eutrophication	Metal depletion	Fine particulate matter formation	Photochemical ozone formation, ecosystem	Freshwater consumption
			kg CO2-eq	kg oil-eq	kg SO2 eq	kg P eq	kg Cu eq	kg PM2.5 eq	kg NOx eq	m3
Electricity	0.00562983	kWh/g	2.28571e-05	5.68613e-06	6.86839e-08	5.36523e-09	3.15834e-07	9.40182e-09	1.99859e-08	2.51653e-07
Biochar	1.11626	g/g	0.21428	0.0325058	0.00037992	1.88346e-05	5.22786e-05	0.000166901	0.000291291	0.00589849
Indirect impacts/kg			2.28571e-05	5.68613e-06	6.86839e-08	5.36523e-09	3.15834e-07	9.40182e-09	1.99859e-08	2.51653e-07
Indirect impacts/g			0.237137	0.038192	0.000448604	2.41998e-05	0.000368112	0.000176303	0.000311277	0.00615015
On-site emission/g
Carbon in graphene/g			3.3
In total/g			-3.06286	0.038192	0.000448604	2.41998e-05	0.000368112	0.000176303	0.000311277	0.00615015
Path 10 to produce 1 g of graphene
Materials	Input	Unit	Climate change	Fossil depletion	Terrestrial acidfication	Freshwater eutrophication	Metal depletion	Fine particulate matter formation	Photochemical ozone formation, ecosystem	Freshwater consumption
			kg CO2-eq	kg oil-eq	kg SO2 eq	kg P eq	kg Cu eq	kg PM2.5 eq	kg NOx eq	m3
Electricity	0.00562983	kWh/g	2.28571e-05	5.68613e-06	6.86839e-08	5.36523e-09	3.15834e-07	9.40182e-09	1.99859e-08	2.51653e-07
Biochar	1.12818	g/g	0.204122	0.030965	0.000361912	1.79418e-05	4.98005e-05	0.00015899	0.000277483	0.0056189
Indirect impacts/kg			2.28571e-05	5.68613e-06	6.86839e-08	5.36523e-09	3.15834e-07	9.40182e-09	1.99859e-08	2.51653e-07
Indirect impacts/g			0.22698	0.0366512	0.000430596	2.3307e-05	0.000365634	0.000168391	0.000297469	0.00587055
On-site emission/g
Carbon in graphene/g			3.3
In total/g			-3.07302	0.0366512	0.000430596	2.3307e-05	0.000365634	0.000168391	0.000297469	0.00587055

## Sheet: Sawdust
Biomass	300 ℃	400 ℃	500 ℃	600 ℃	1t	300 ℃	400 ℃	500 ℃	600 ℃
Initial capital plant cost (×104 US$ plant-1）	836	1163	1618	2250	Feedstock for pyrolysis (t)	1	1	1	1
Feedstock for pyrolysis (Mg yr-1)	30000	30000	30000	30000	Feedstock for heating (t)	0.0453667	0.0480333	0.0530333	0.0698
Feedstock for heating (Mg yr-1)	1361	1441	1591	2094	Electricity consumption (kWh)	17.3333	20.3333	22.4667	25.0667
Price of feedstock (US$ Mg-1)	51.1	51.1	51.1	51.1	Operation emissions (kg CO2-eq)	16.5	19.3	21.3	23.8
Electricity consumption (×104 kWh yr-1)	52	61	67.4	75.2	Water Consumption (t)	1.2	1.2	1.2	1.2
Operation emissions (kg CO2-eq Mg straw-1)	16.5	19.3	21.3	23.8
Electricity price (US$ kWh-1)	0.113	0.113	0.113	0.113
Price of water (US$ yr-1)	0.756	0.756	0.756	0.756
Salary (US$ yr-1)	453787	453787	453787	453787
Discount rate (%)	7	7	7	7
Operation year	20	20	20	20
Equipment depreciation (×104 US$ yr-1)	6933	9644	134.14	186.58
Price of gas (US$ m-3)	0.12	0.14	0.22	0.28
Price of oil (US$ Mg-1)	106.56	157.84	166.38	158.81
1t
Rice straw	300 ℃	400 ℃	500 ℃	600 ℃	to produce 1 t of biochar by rice straw	300 ℃	400 ℃	500 ℃	600 ℃
Biochar (t)	0.697059	0.35	0.273529	0.241176	Rice straw (t)	1.4346	2.85714	3.65591	4.14634
Bio-gas (m3)	42.2794	53.3088	122.549	172.794	Bio-gas (m3)	60.654	152.311	448.029	716.463
Bio-oil (t)	0.172403	0.394481	0.407143	0.181169	Bio-oil (t)	0.247329	1.12709	1.48848	0.751188
Wheat straw	300 ℃	400 ℃	500 ℃	600 ℃	to produce 1 t of biochar by wheat straw	300 ℃	400 ℃	500 ℃	600 ℃
Biochar (t)	0.658824	0.335294	0.279412	0.255882	Wheat straw (t)	1.51786	2.98246	3.57895	3.90805
Bio-gas (m3)	52.6961	88.848	120.711	190.564	Bio-gas (m3)	79.9851	264.985	432.018	744.732
Bio-oil (t)	0.209416	0.425649	0.443182	0.394481	Bio-oil (t)	0.317863	1.26948	1.58612	1.54165
Corn straw	300 ℃	400 ℃	500 ℃	600 ℃	to produce 1 t of biochar by corn straw	300 ℃	400 ℃	500 ℃	600 ℃
Biochar (t)	0.576471	0.344118	0.288235	0.276471	Corn straw (t)	1.73469	2.90598	3.46939	3.61702
Bio-gas (m3)	48.4069	90.6863	284.856	175.858	Bio-gas (m3)	83.9711	263.533	988.275	636.082
Bio-oil (t)	0.28539	3.21585	0.414935	0.372078	Bio-oil (t)	0.495064	9.34522	1.43957	1.34581
Materials	ReCiPe 2016		Climate change	Fossil depletion	Terrestrial acidfication	Freshwater eutrophication	Metal depletion	Fine particulate matter formation	Photochemical ozone formation, ecosystem	Freshwater consumption
			kg CO2-eq	kg oil-eq	kg SO2 eq	kg P eq	kg Cu eq	kg PM2.5 eq	kg NOx eq	m3
Electricity	1kWh		0.888	0.277	0.00324	0.000159	0.000228	0.00142	0.00248	0.00249
Water (tap water)	1kg		0.000198	6.64e-05	7.24e-07	6.98e-08	4.65e-06	3.88e-07	6.42e-07	0.00101
Sawdust-based 300℃ to produce 1 g of biochar (Referring to the corn straw)			1.73g of corn straw
Materials	Input	Unit	Climate change	Fossil depletion	Terrestrial acidfication	Freshwater eutrophication	Metal depletion	Fine particulate matter formation	Photochemical ozone formation, ecosystem	Freshwater consumption
			kg CO2-eq	kg oil-eq	kg SO2 eq	kg P eq	kg Cu eq	kg PM2.5 eq	kg NOx eq	m3
Electricity	2.48664e-05	kWh/g	2.20814e-05	6.88799e-06	8.05671e-08	3.95376e-09	5.66954e-09	3.53103e-08	6.16686e-08	6.19173e-08
Tap water	2.08163	g/g	4.12163e-07	1.3822e-07	1.5071e-09	1.45298e-10	9.67959e-09	8.07673e-10	1.33641e-09	2.10245e-06
Indirect impacts/kg			2.24935e-05	7.02621e-06	8.20742e-08	4.09905e-09	1.53491e-08	3.61179e-08	6.3005e-08	2.16437e-06
Indirect impacts/g			0.0224935	0.00702621	8.20742e-05	4.09905e-06	1.53491e-05	3.61179e-05	6.3005e-05	0.00216437
On-site emission/g			0.0236709
In total/g			0.0461644	0.00702621	8.20742e-05	4.09905e-06	1.53491e-05	3.61179e-05	6.3005e-05	0.00216437
Sawdust-based 600℃ to produce 1 g of biochar (Referring to rice straw)			4.14g of rice straw
Materials	Input	Unit	Climate change	Fossil depletion	Terrestrial acidfication	Freshwater eutrophication	Metal depletion	Fine particulate matter formation	Photochemical ozone formation, ecosystem	Freshwater consumption
			kg CO2-eq	kg oil-eq	kg SO2 eq	kg P eq	kg Cu eq	kg PM2.5 eq	kg NOx eq	m3
Electricity	0.000103935	kWh/g	9.22942e-05	2.879e-05	3.36749e-07	1.65257e-08	2.36972e-08	1.47588e-07	2.57759e-07	2.58798e-07
Tap water	4.97561	g/g	9.85171e-07	3.3038e-07	3.60234e-09	3.47298e-10	2.31366e-08	1.93054e-09	3.19434e-09	5.02537e-06
Indirect impacts/kg			9.32794e-05	2.91204e-05	3.40352e-07	1.6873e-08	4.68338e-08	1.49518e-07	2.60953e-07	5.28416e-06
Indirect impacts/g			0.0932794	0.0291204	0.000340352	1.6873e-05	4.68338e-05	0.000149518	0.000260953	0.00528416
On-site emission/g			0.0986829
In total/g			0.191962	0.0291204	0.000340352	1.6873e-05	4.68338e-05	0.000149518	0.000260953	0.00528416
Sawdust-based 750℃ to produce 1 g of biochar (Referring to rice straw)			4.14g of rice straw
Materials	Input	Unit	Climate change	Fossil depletion	Terrestrial acidfication	Freshwater eutrophication	Metal depletion	Fine particulate matter formation	Photochemical ozone formation, ecosystem	Freshwater consumption
			kg CO2-eq	kg oil-eq	kg SO2 eq	kg P eq	kg Cu eq	kg PM2.5 eq	kg NOx eq	m3
Electricity	0.000103935	kWh/g	9.22942e-05	2.879e-05	3.36749e-07	1.65257e-08	2.36972e-08	1.47588e-07	2.57759e-07	2.58798e-07
Tap water	4.97561	g/g	9.85171e-07	3.3038e-07	3.60234e-09	3.47298e-10	2.31366e-08	1.93054e-09	3.19434e-09	5.02537e-06
Indirect impacts/kg			9.32794e-05	2.91204e-05	3.40352e-07	1.6873e-08	4.68338e-08	1.49518e-07	2.60953e-07	5.28416e-06
Indirect impacts/g			0.0932794	0.0291204	0.000340352	1.6873e-05	4.68338e-05	0.000149518	0.000260953	0.00528416
On-site emission/g			0.0986829
In total/g			0.191962	0.0291204	0.000340352	1.6873e-05	4.68338e-05	0.000149518	0.000260953	0.00528416
Sawdust-based 900℃ to produce 1 g of biochar (Referring to rice straw)			4.14g of rice straw
Materials	Input	Unit	Climate change	Fossil depletion	Terrestrial acidfication	Freshwater eutrophication	Metal depletion	Fine particulate matter formation	Photochemical ozone formation, ecosystem	Freshwater consumption
			kg CO2-eq	kg oil-eq	kg SO2 eq	kg P eq	kg Cu eq	kg PM2.5 eq	kg NOx eq	m3
Electricity	0.000103935	kWh/g	9.22942e-05	2.879e-05	3.36749e-07	1.65257e-08	2.36972e-08	1.47588e-07	2.57759e-07	2.58798e-07
Rice straw	4.97561	g/g	9.85171e-07	3.3038e-07	3.60234e-09	3.47298e-10	2.31366e-08	1.93054e-09	3.19434e-09	5.02537e-06
Indirect impacts/kg			9.32794e-05	2.91204e-05	3.40352e-07	1.6873e-08	4.68338e-08	1.49518e-07	2.60953e-07	5.28416e-06
Indirect impacts/g			0.0932794	0.0291204	0.000340352	1.6873e-05	4.68338e-05	0.000149518	0.000260953	0.00528416
On-site emission/g			0.0986829
In total/g			0.191962	0.0291204	0.000340352	1.6873e-05	4.68338e-05	0.000149518	0.000260953	0.00528416

## Sheet: Bamboo
Straw	300 ℃	400 ℃	500 ℃	600 ℃	1t	300 ℃	400 ℃	500 ℃	600 ℃
Initial capital plant cost (×104 US$ plant-1）	836	1163	1618	2250	Feedstock for pyrolysis (t)	1	1	1	1
Feedstock for pyrolysis (Mg yr-1)	30000	30000	30000	30000	Feedstock for heating (t)	0.0453667	0.0480333	0.0530333	0.0698
Feedstock for heating (Mg yr-1)	1361	1441	1591	2094	Electricity consumption (kWh)	17.3333	20.3333	22.4667	25.0667
Price of feedstock (US$ Mg-1)	51.1	51.1	51.1	51.1	Operation emissions (kg CO2-eq)	16.5	19.3	21.3	23.8
Electricity consumption (×104 kWh yr-1)	52	61	67.4	75.2	Water Consumption (t)	1.2	1.2	1.2	1.2
Operation emissions (kg CO2-eq Mg straw-1)	16.5	19.3	21.3	23.8
Electricity price (US$ kWh-1)	0.113	0.113	0.113	0.113
Water Consumption (×104 Mg)	3.6	3.6	3.6	3.6
1t
Rice straw	300 ℃	400 ℃	500 ℃	600 ℃	to produce 1 t of biochar by rice straw	300 ℃	400 ℃	500 ℃	600 ℃
Biochar (t)	0.697059	0.35	0.273529	0.241176	Rice straw (t)	1.4346	2.85714	3.65591	4.14634
Bio-gas (m3)	42.2794	53.3088	122.549	172.794	Bio-gas (m3)	60.654	152.311	448.029	716.463
Bio-oil (t)	0.172403	0.394481	0.407143	0.181169	Bio-oil (t)	0.247329	1.12709	1.48848	0.751188
Wheat straw	300 ℃	400 ℃	500 ℃	600 ℃	to produce 1 t of biochar by wheat straw	300 ℃	400 ℃	500 ℃	600 ℃
Biochar (t)	0.658824	0.335294	0.279412	0.255882	Wheat straw (t)	1.51786	2.98246	3.57895	3.90805
Bio-gas (m3)	52.6961	88.848	120.711	190.564	Bio-gas (m3)	79.9851	264.985	432.018	744.732
Bio-oil (t)	0.209416	0.425649	0.443182	0.394481	Bio-oil (t)	0.317863	1.26948	1.58612	1.54165
Corn straw	300 ℃	400 ℃	500 ℃	600 ℃	to produce 1 t of biochar by corn straw	300 ℃	400 ℃	500 ℃	600 ℃
Biochar (t)	0.576471	0.344118	0.288235	0.276471	Corn straw (t)	1.73469	2.90598	3.46939	3.61702
Bio-gas (m3)	48.4069	90.6863	284.856	175.858	Bio-gas (m3)	83.9711	263.533	988.275	636.082
Bio-oil (t)	0.28539	3.21585	0.414935	0.372078	Bio-oil (t)	0.495064	9.34522	1.43957	1.34581
Materials	ReCiPe 2016		Climate change	Fossil depletion	Terrestrial acidfication	Freshwater eutrophication	Metal depletion	Fine particulate matter formation	Photochemical ozone formation, ecosystem	Freshwater consumption
			kg CO2-eq	kg oil-eq	kg SO2 eq	kg P eq	kg Cu eq	kg PM2.5 eq	kg NOx eq	m3
Electricity	1kWh		0.888	0.277	0.00324	0.000159	0.000228	0.00142	0.00248	0.00249
Water (tap water)	1kg		0.000198	6.64e-05	7.24e-07	6.98e-08	4.65e-06	3.88e-07	6.42e-07	0.00101
Bamboo-based 750℃ to produce 1 g of biochar (Referring to wheat straw)			3.91g of wheat straw
Materials	Input	Unit	Climate change	Fossil depletion	Terrestrial acidfication	Freshwater eutrophication	Metal depletion	Fine particulate matter formation	Photochemical ozone formation, ecosystem	Freshwater consumption
			kg CO2-eq	kg oil-eq	kg SO2 eq	kg P eq	kg Cu eq	kg PM2.5 eq	kg NOx eq	m3
Electricity	9.79617e-05	kWh/g	8.699e-05	2.71354e-05	3.17396e-07	1.55759e-08	2.23353e-08	1.39106e-07	2.42945e-07	2.43925e-07
Tap water	4.68966	g/g	9.28552e-07	3.11393e-07	3.39531e-09	3.27338e-10	2.18069e-08	1.81959e-09	3.01076e-09	4.73655e-06
Indirect impacts/kg			8.79185e-05	2.74468e-05	3.20791e-07	1.59032e-08	4.41422e-08	1.40925e-07	2.45956e-07	4.98048e-06
Indirect impacts/g			0.0879185	0.0274468	0.000320791	1.59032e-05	4.41422e-05	0.000140925	0.000245956	0.00498048
On-site emission/g			0.0930115
In total/g			0.18093	0.0274468	0.000320791	1.59032e-05	4.41422e-05	0.000140925	0.000245956	0.00498048

## Sheet: Rice straw
Biomass	300 ℃	400 ℃	500 ℃	600 ℃	1t	300 ℃	400 ℃	500 ℃	600 ℃
Initial capital plant cost (×104 US$ plant-1）	836	1163	1618	2250	Feedstock for pyrolysis (t)	1	1	1	1
Feedstock for pyrolysis (Mg yr-1)	30000	30000	30000	30000	Feedstock for heating (t)	0.0453667	0.0480333	0.0530333	0.0698
Feedstock for heating (Mg yr-1)	1361	1441	1591	2094	Electricity consumption (kWh)	17.3333	20.3333	22.4667	25.0667
Price of feedstock (US$ Mg-1)	51.1	51.1	51.1	51.1	Operation emissions (kg CO2-eq)	16.5	19.3	21.3	23.8
Electricity consumption (×104 kWh yr-1)	52	61	67.4	75.2	Water Consumption (t)	1.2	1.2	1.2	1.2
Operation emissions (kg CO2-eq Mg straw-1)	16.5	19.3	21.3	23.8
Electricity price (US$ kWh-1)	0.113	0.113	0.113	0.113
Water Consumption (×104 Mg)	3.6	3.6	3.6	3.6
1t
Rice straw	300 ℃	400 ℃	500 ℃	600 ℃	to produce 1 t of biochar by rice straw	300 ℃	400 ℃	500 ℃	600 ℃
Biochar (t)	0.697059	0.35	0.273529	0.241176	Rice straw (t)	1.4346	2.85714	3.65591	4.14634
Bio-gas (m3)	42.2794	53.3088	122.549	172.794	Bio-gas (m3)	60.654	152.311	448.029	716.463
Bio-oil (t)	0.172403	0.394481	0.407143	0.181169	Bio-oil (t)	0.247329	1.12709	1.48848	0.751188
Wheat straw	300 ℃	400 ℃	500 ℃	600 ℃	to produce 1 t of biochar by wheat straw	300 ℃	400 ℃	500 ℃	600 ℃
Biochar (t)	0.658824	0.335294	0.279412	0.255882	Wheat straw (t)	1.51786	2.98246	3.57895	3.90805
Bio-gas (m3)	52.6961	88.848	120.711	190.564	Bio-gas (m3)	79.9851	264.985	432.018	744.732
Bio-oil (t)	0.209416	0.425649	0.443182	0.394481	Bio-oil (t)	0.317863	1.26948	1.58612	1.54165
Corn straw	300 ℃	400 ℃	500 ℃	600 ℃	to produce 1 t of biochar by corn straw	300 ℃	400 ℃	500 ℃	600 ℃
Biochar (t)	0.576471	0.344118	0.288235	0.276471	Corn straw (t)	1.73469	2.90598	3.46939	3.61702
Bio-gas (m3)	48.4069	90.6863	284.856	175.858	Bio-gas (m3)	83.9711	263.533	988.275	636.082
Bio-oil (t)	0.28539	3.21585	0.414935	0.372078	Bio-oil (t)	0.495064	9.34522	1.43957	1.34581
Materials	ReCiPe 2016		Climate change	Fossil depletion	Terrestrial acidfication	Freshwater eutrophication	Metal depletion	Fine particulate matter formation	Photochemical ozone formation, ecosystem	Freshwater consumption
			kg CO2-eq	kg oil-eq	kg SO2 eq	kg P eq	kg Cu eq	kg PM2.5 eq	kg NOx eq	m3
Electricity	1kWh		0.888	0.277	0.00324	0.000159	0.000228	0.00142	0.00248	0.00249
Water (tap water)	1kg		0.000198	6.64e-05	7.24e-07	6.98e-08	4.65e-06	3.88e-07	6.42e-07	0.00101
Rice straw	1kg		0.262885	0.0106151	0.000588385	1.73736e-05	0.000558526	0.000121477	0.000116681	0.201756
Rice straw-based 750℃ to produce 1 g of biochar			4.14g of rice straw
Materials	Input	Unit	Climate change	Fossil depletion	Terrestrial acidfication	Freshwater eutrophication	Metal depletion	Fine particulate matter formation	Photochemical ozone formation, ecosystem	Freshwater consumption
			kg CO2-eq	kg oil-eq	kg SO2 eq	kg P eq	kg Cu eq	kg PM2.5 eq	kg NOx eq	m3
Electricity	0.000103935	kWh/g	9.22942e-05	2.879e-05	3.36749e-07	1.65257e-08	2.36972e-08	1.47588e-07	2.57759e-07	2.58798e-07
Tap water	4.97561	g/g	9.85171e-07	3.3038e-07	3.60234e-09	3.47298e-10	2.31366e-08	1.93054e-09	3.19434e-09	5.02537e-06
Rice straw	4.14634	g/g	0.00109001	4.40137e-05	2.43965e-06	7.20368e-08	2.31584e-06	5.03684e-07	4.83799e-07	0.000836551
Indirect impacts/kg			0.00118329	7.3134e-05	2.78e-06	8.89097e-08	2.36267e-06	6.53202e-07	7.44752e-07	0.000841835
Indirect impacts/g			1.18329	0.073134	0.00278	8.89097e-05	0.00236267	0.000653202	0.000744752	0.841835
On-site emission/g			0.0986829
In total/g			1.28197	0.073134	0.00278	8.89097e-05	0.00236267	0.000653202	0.000744752	0.841835

## Sheet: Production of rice straw
Materials	ReCiPe		Climate change	Fossil depletion	Terrestrial acidfication	Freshwater eutrophication	Metal depletion	Fine particulate matter formation	Photochemical ozone formation, ecosystem	Freshwater consumption
			kg CO2-eq	kg oil-eq	kg SO2 eq	kg P eq	kg Cu eq	kg PM2.5 eq	kg NOx eq	m3
Electricity	1	kWh	0.888	0.277	0.00324	0.000159	0.000228	0.00142	0.00248	0.00249
Nitrogen fertilizer, as N	1	kg	11.2	2.62	0.0391	0.00232	0.154	0.0149	0.022	0.133
Phosphate(P2O5)	1	kg	4.35	0.995	0.0161	0.00107	0.0893	0.00628	0.00922	0.0343
Potash(K2O)	1	kg	9.64	1.95	0.0326	0.00179	0.128	0.0117	0.0179	0.0703
Pesticide	1	kg	9.95	4.05	0.0739	0.00536	0.295	0.0278	0.028	0.028
Diesel, burned in agricultural machinery	1	MJ	0.125	0.0392	0.000582	1.9e-05	0.000767	0.000321	0.00106	0.000323
Film	1	kg	0.557	0.206	0.00184	0.000259	0.000722	0.00107	0.00122	0.0214
Rice cultivation
Materials	Input	Unit	Climate change	Fossil depletion	Terrestrial acidfication	Freshwater eutrophication	Metal depletion	Particulate matter formation	Photochemical oxidant formation	Water depletion
			kg CO2-eq	kg oil-eq	kg SO2 eq	kg P eq	kg Fe eq	kg PM10 eq	kg NMVOC eq	m3
Indirect impacts
Electricity	133.27	kWh	118.344	36.9159	0.431796	0.02119	0.0303857	0.189244	0.330511	0.331844
Nitrogen fertilizer, as N	111.822	kg	1252.41	292.974	4.37224	0.259427	17.2206	1.66615	2.46008	14.8723
Phosphate(P2O5)	8.50282	kg	36.9873	8.46031	0.136895	0.00909802	0.759302	0.0533977	0.078396	0.291647
Potash(K2O)	19.6894	kg	189.806	38.3943	0.641873	0.035244	2.52024	0.230366	0.35244	1.38416
Pesticide	15.9567	kg	158.769	64.6247	1.1792	0.085528	4.70723	0.443597	0.446788	0.446788
Diesel	1510.99	MJ	188.873	59.2306	0.879393	0.0287087	1.15893	0.485026	1.60164	0.488048
Film	5.62984	kg	3.13582	1.15975	0.0103589	0.00145813	0.00406475	0.00602393	0.00686841	0.120479
Direct impacts
CH4			8113.61
Ammonia from N fertilizer	16.3484	kg			20.0268			2.61574
N2O from N fertilizer	7.93378		2364.27
NOx from N fertilizer	0.715853	kg			0.133626			0.0524959	0.238618
loss of P fertilizer						0.380571
Direct water use										9518.81
Total impacts			12426.2	501.759	27.8122	0.821225	26.4007	5.74204	5.51535	9536.75
0.139415			1732.4	69.9527	3.87743	0.114491	3.68065	0.800525	0.768921	1329.56
Rice straw	1	kg	0.262885	0.0106151	0.000588385	1.73736e-05	0.000558526	0.000121477	0.000116681	0.201756
Appendix
1. Humidity content of rice straw		Bi et al., 2009
Yield ratio for graphene production	0.0836
Rice straw used for graphene production	9.49819	g
Humidity content of rice straw used for graphene production	0.0437
Humidity content of fresh rice straw	0.06
Rice straw used for graphene production	10.1	g
2. calorific value
Diesel	46.04	MJ/kg
3. Direct emissions from rice growth
N2O	0.0225	Ogle et al., 2008
NH3	0.12	Zhan et al., 2021
NOx	Xia et al., 2016
NOx emission = 0.57+0.0013*Ntotal for rice growth
N in the organic fertilizer	0.02
NOx emission, mainly NO2	0.715853	kg
4.P loss
loss of P fertilizer	0.1
P in manure	0.005
loss of P fertilizer	0.37125
loss of P in manure	0.00932087
5.N loss
loss of N fertilizer	16.7733	kgN
6. Percentage of rice straw to total impacts
Rice straw	450	CNY/t	2.96548e+06	CNY	0.139415
Rice	2500	CNY/t	18305405	CNY
7. Water use
Average water use for corn	1.3	m3/kg
Total water use for corn	9518.81	m3
