# Supplementary material for: Continuous and low-carbon production of biomass flash graphene
Source: Nat Commun. 2024 Apr 15;15:3218. doi: 10.1038/s41467-024-47603-y (PMC11018853; doi:10.1038/s41467-024-47603-y)
Supplement: Supplementary file 7 — Source Data [file 41467_2024_47603_MOESM7_ESM.xlsx]

## Sheet: Figure1
Figure 1a							Figure 1b			Insert of Figure 1b			Figure 1c
							sample	yield (%)		sample	time (s)		serial number	current (A)	serial number	voltage (V)
							1	89		1	120		0	0	0	0
							2	90		2	30		0.09902	120	1	128
							3	92.5		3	28		0.19803	140	2	128
							4	90					0.29705	248	3	140
							5	89.5					0.39606	240	4	136
							6	91					0.49508	252	5	124
							7	90					0.59409	244	6	132
							8	88					0.69311	256	7	120
							9	89					0.79212	256	8	120
							10	91.5					0.89114	248	9	128
							11	89					0.99015	256	10	124
							12	92					1.08917	248	11	116
							13	90.5					1.18818	256	12	124
							14	92					1.2872	248	13	116
							15	92.5					1.38621	252	14	120
							16	84.5					1.48523	260	15	112
							17	88.5					1.58424	260	16	112
							18	93.5					1.68326	252	17	120
							19	84.5					1.78227	260	18	116
							20	84.5					1.88129	252	19	108
							21	88.5					1.9803	260	20	116
							22	92.5					2.07932	252	21	108
							23	93					2.17833	252	22	116
							24	90.5					2.27735	260	23	108
							25	91					2.37636	252	24	112
							26	89.5					2.47538	260	25	104
							27	90					2.57439	260	26	112
							28	90.5					2.67341	252	27	104
							29	91.5					2.77242	260	28	104
							30	86					2.87144	252	29	112
							31	91.5					2.97045	252	30	108
							32	90.5					3.06947	260	31	100
							33	92.5					3.16848	252	32	108
							34	92.5					3.2675	260	33	100
							35	81					3.36651	252	34	100
							36	90.5					3.46553	260	35	108
							37	92					3.56454	252	36	100
							38	93					3.66356	264	37	104
							39	92.5					3.76257	260	38	104
							40	86.5					3.86159	252	39	96
							41	89					3.9606	260	40	92
							42	88.5					4.05962	252	41	104
							43	91.5					4.15863	252	42	104
							44	86.5					4.25765	264	43	92
							45	91					4.35666	260	44	100
							46	96					4.45568	252	45	92
							47	91					4.55469	264	46	96
							48	90.5					4.65371	252	47	88
							49	86.5					4.75272	252	48	96
							50	89					4.85174	264	49	88
							51	91					4.95075	256	50	88
							52	93.5					5.04977	264	51	96
							53	94					5.14878	264	52	88
							54	92					5.2478	252	53	96
							55	91					5.34681	252	54	96
							56	89					5.44583	264	55	84
							57	84.5					5.54484	260	56	92
							58	87.5					5.64386	252	57	84
							59	89					5.74287	260	58	84
							60	88.5					5.84189	252	59	92
							61	89					5.9409	260	60	92
							62	93					6.03992	252	61	80
							63	85.5					6.13893	260	62	88
							64	87					6.23795	252	63	80
													6.33696	260	64	80
													6.43598	252	65	92
													6.53499	260	66	88
													6.63401	252	67	80
													6.73302	260	68	88
													6.83204	252	69	80
													6.93105	252	70	80
													7.03007	260	71	88
													7.12908	252	72	84
													7.2281	260	73	80
													7.32711	252	74	84
													7.42613	260	75	76
													7.52514	252	76	84
													7.62416	260	77	76
													7.72317	252	78	76
													7.82219	260	79	84
													7.9212	252	80	80
													8.02022	260	81	76
													8.11923	252	82	80
													8.21825	260	83	72
													8.31726	252	84	80
													8.41628	260	85	72
													8.51529	252	86	80
													8.61431	260	87	72
													8.71332	260	88	72
													8.81234	252	89	80
													8.91135	252	90	72
													9.01037	260	91	76
													9.10938	260	92	76
													9.2084	252	93	68
													9.30741	260	94	76
													9.40643	252	95	68
													9.50544	260	96	68
													9.60446	252	97	76
													9.70347	252	98	76
													9.80249	260	99	68
													9.9015	260	100	68
													10.0005	252	101	72
													10.0995	260	102	72
													10.1985	252	103	64
													10.2976	252	104	72
													10.3966	260	105	64
													10.4956	252	106	72
													10.5946	260	107	64
													10.6936	252	108	64
													10.7926	260	109	72
													10.8917	252	110	64
													10.9907	260	111	72
													11.0897	252	112	68
													11.1887	260	113	60
													11.2877	252	114	68
													11.3867	260	115	60
													11.4857	252	116	68
													11.5848	260	117	60
													11.6838	260	118	60
													11.7828	252	119	68
													11.8818	260	120	60
													11.9808	252	121	68
													12.0798	260	122	64
													12.1789	252	123	56
													12.2779	252	124	56
													12.3769	260	125	64
													12.4759	260	126	56
													12.5749	252	127	64
													12.6739	252	128	56
													12.7729	260	129	64
													12.872	260	130	64
													12.971	252	131	56
													13.07	252	132	60
													13.169	260	133	56
													13.268	260	134	60
													13.367	252	135	52
													13.466	260	136	60
													13.5651	252	137	52
													13.6641	260	138	52
													13.7631	252	139	56
													13.8621	252	140	56
													13.9611	260	141	48
													14.0601	252	142	56
													14.1592	260	143	48
													14.2582	260	144	56
													14.3572	252	145	48
													14.4562	260	146	48
													14.5552	252	147	56
													14.6542	260	148	48
													14.7532	252	149	56
													14.8522	260	150	48
													14.9513	252	151	52
													15.0503	260	152	48
													15.1493	252	153	48
													15.2483	260	154	48
													15.3473	252	155	44
													15.4463	260	156	48
													15.5454	252	157	40
													15.6444	252	158	40
													15.7434	260	159	48
													15.8424	260	160	48
													15.9414	252	161	40
													16.0404	252	162	48
													16.1395	260	163	40
													16.2385	252	164	40
													16.3375	260	165	48
													16.4365	252	166	44
													16.5355	260	167	40
													16.6345	256	168	44
													16.7335	248	169	40
													16.8326	256	170	44
													16.9316	248	171	36
													17.0306	256	172	44
													17.1296	248	173	36
													17.2286	248	174	36
													17.3276	256	175	44
													17.4266	256	176	44
													17.5257	248	177	36
													17.6247	256	178	36
													17.7237	248	179	44
													17.8227	248	180	40
													17.9217	256	181	36
													18.0207	248	182	36
													18.1197	256	183	40
													18.2188	248	184	40
													18.3178	256	185	36
													18.4168	248	186	40
													18.5158	256	187	36
													18.6148	248	188	40
													18.7138	256	189	32
													18.8129	256	190	40
													18.9119	248	191	32
													19.0109	256	192	40
													19.1099	248	193	32
													19.2089	256	194	40
													19.3079	248	195	32
													19.4069	256	196	40
													19.506	244	197	32
													19.605	256	198	32
													19.704	244	199	40
													19.803	252	200	36
													19.902	244	201	32
													20.001	244	202	32
													20.1	252	203	36
													20.1991	252	204	36
													20.2981	244	205	32
													20.3971	252	206	36
													20.4961	244	207	28
													20.5951	244	208	36
													20.6941	252	209	28
													20.7932	252	210	36
													20.8922	244	211	28
													20.9912	252	212	28
													21.0902	244	213	36
													21.1892	252	214	28
													21.2882	244	215	36
													21.3872	244	216	28
													21.4863	252	217	36
													21.5853	244	218	28
													21.6843	252	219	36
													21.7833	248	220	28
													21.8823	240	221	36
													21.9813	248	222	28
													22.0803	240	223	36
													22.1794	240	224	32
													22.2784	244	225	28
													22.3774	240	226	32
													22.4764	248	227	28
													22.5754	240	228	32
													22.6744	248	229	24
													22.7735	248	230	32
													22.8725	240	231	28
													22.9715	248	232	32
													23.0705	240	233	24
													23.1695	248	234	32
													23.2685	240	235	24
													23.3675	244	236	32
													23.4666	236	237	24
													23.5656	244	238	32
													23.6646	236	239	24
													23.7636	236	240	32
													23.8626	244	241	24
													23.9616	236	242	32
													24.0606	244	243	24
													24.1597	244	244	32
													24.2587	236	245	24
													24.3577	236	246	24
													24.4567	244	247	32
													24.5557	236	248	24
													24.6547	244	249	32
													24.7538	240	250	24
													24.8528	232	251	32
													24.9518	232	252	20
													25.0508	240	253	32
													25.1498	232	254	28
													25.2488	240	255	20
													25.3478	232	256	28
													25.4469	240	257	20
													25.5459	232	258	28
													25.6449	240	259	20
													25.7439	232	260	28
													25.8429	240	261	20
													25.9419	232	262	20
													26.0409	240	263	32
													26.14	236	264	28
													26.239	228	265	20
													26.338	228	266	20
													26.437	236	267	28
													26.536	228	268	28
													26.635	236	269	20
													26.734	228	270	20
													26.8331	236	271	28
													26.9321	228	272	28
													27.0311	236	273	20
													27.1301	228	274	28
													27.2291	236	275	20
													27.3281	236	276	20
													27.4272	228	277	28
													27.5262	232	278	20
													27.6252	224	279	28
													27.7242	232	280	20
													27.8232	220	281	28
													27.9222	220	282	24
													28.0212	232	283	20
													28.1203	224	284	20
													28.2193	232	285	24
													28.3183	224	286	20
													28.4173	232	287	24
													28.5163	232	288	24
													28.6153	220	289	20
													28.7143	220	290	20
													28.8134	232	291	24
													28.9124	224	292	24
													29.0114	216	293	16
													29.1104	224	294	24
													29.2094	216	295	16
													29.3084	224	296	24
													29.4075	216	297	16
													29.5065	224	298	24
													29.6055	216	299	16
													29.7045	224	300	24
													29.8035	44	301	132
													29.9025	0	302	124
													30.0016	0	303	140
													30.1006	120	304	136
													30.1996	140	305	124
													30.2986	248	306	132
													30.3976	240	307	120
													30.4966	252	308	120
													30.5956	244	309	128
													30.6946	252	310	124
													30.7937	248	311	116
													30.8927	256	312	116
													30.9917	256	313	124
													31.0907	248	314	120
													31.1897	248	315	112
													31.2887	260	316	112
													31.3878	252	317	120
													31.4868	260	318	116
													31.5858	260	319	112
													31.6848	252	320	116
													31.7838	260	321	108
													31.8828	252	322	116
													31.9819	260	323	108
													32.0809	252	324	112
													32.1799	252	325	104
													32.2789	260	326	112
													32.3779	252	327	104
													32.4769	260	328	104
													32.5759	252	329	112
													32.675	260	330	108
													32.774	252	331	100
													32.873	260	332	100
													32.972	252	333	108
													33.071	260	334	100
													33.17	252	335	108
													33.269	264	336	104
													33.3681	252	337	96
													33.4671	264	338	104
													33.5661	264	339	92
													33.6651	252	340	92
													33.7641	264	341	104
													33.8631	252	342	104
													33.9622	256	343	92
													34.0612	264	344	96
													34.1602	256	345	92
													34.2592	264	346	100
													34.3582	264	347	88
													34.4572	256	348	88
													34.5562	264	349	96
													34.6553	256	350	88
													34.7543	256	351	96
													34.8533	264	352	96
													34.9523	256	353	84
													35.0513	264	354	84
													35.1503	256	355	92
													35.2493	264	356	92
													35.3484	264	357	84
													35.4474	252	358	92
													35.5464	264	359	84
													35.6454	252	360	84
													35.7444	264	361	88
													35.8434	252	362	84
													35.9425	264	363	88
													36.0415	252	364	88
													36.1405	264	365	80
													36.2395	252	366	80
													36.3385	252	367	88
													36.4375	264	368	80
													36.5365	260	369	88
													36.6356	252	370	84
													36.7346	260	371	80
													36.8336	252	372	84
													36.9326	252	373	76
													37.0316	260	374	84
													37.1306	260	375	76
													37.2296	252	376	84
													37.3287	252	377	76
													37.4277	260	378	76
													37.5267	252	379	80
													37.6257	260	380	80
													37.7247	252	381	76
													37.8237	260	382	80
													37.9228	260	383	72
													38.0218	252	384	80
													38.1208	252	385	72
													38.2198	260	386	80
													38.3188	252	387	72
													38.4178	260	388	72
													38.5168	252	389	80
													38.6159	260	390	76
													38.7149	260	391	68
													38.8139	252	392	76
													38.9129	252	393	68
													39.0119	260	394	68
													39.1109	260	395	76
													39.2099	252	396	76
													39.309	260	397	68
													39.408	252	398	68
													39.507	260	399	72
													39.606	252	400	72
													39.705	252	401	64
													39.804	260	402	72
													39.9031	260	403	64
													40.0021	252	404	64
													40.1011	260	405	72
													40.2001	252	406	64
													40.2991	260	407	72
													40.3981	252	408	64
													40.4971	252	409	68
													40.5962	260	410	68
													40.6952	252	411	60
													40.7942	260	412	60
													40.8932	260	413	68
													40.9922	252	414	68
													41.0912	260	415	60
													41.1902	252	416	60
													41.2893	260	417	68
													41.3883	252	418	64
													41.4873	260	419	60
													41.5863	252	420	64
													41.6853	252	421	56
													41.7843	260	422	56
													41.8834	260	423	64
													41.9824	252	424	56
													42.0814	260	425	64
													42.1804	252	426	56
													42.2794	252	427	64
													42.3784	260	428	56
													42.4774	260	429	64
													42.5765	252	430	60
													42.6755	260	431	56
													42.7745	252	432	60
													42.8735	260	433	52
													42.9725	252	434	52
													43.0715	252	435	60
													43.1705	260	436	52
													43.2696	260	437	60
													43.3686	252	438	52
													43.4676	260	439	60
													43.5666	252	440	52
													43.6656	260	441	60
													43.7646	252	442	52
													43.8636	260	443	56
													43.9627	252	444	56
													44.0617	260	445	48
													44.1607	252	446	48
													44.2597	260	447	56
													44.3587	256	448	48
													44.4577	256	449	56
													44.5568	260	450	48
													44.6558	260	451	56
													44.7548	252	452	48
													44.8538	260	453	56
													44.9528	252	454	48
													45.0518	260	455	48
													45.1508	252	456	48
													45.2499	260	457	40
													45.3489	252	458	48
													45.4479	260	459	40
													45.5469	248	460	48
													45.6459	260	461	40
													45.7449	248	462	48
													45.8439	260	463	40
													45.943	248	464	48
													46.042	260	465	40
													46.141	248	466	40
													46.24	256	467	48
													46.339	248	468	44
													46.438	256	469	40
													46.5371	248	470	44
													46.6361	256	471	40
													46.7351	248	472	44
													46.8341	248	473	36
													46.9331	256	474	44
													47.0321	256	475	36
													47.1311	248	476	44
													47.2302	248	477	36
													47.3292	256	478	44
													47.4282	256	479	36
													47.5272	248	480	44
													47.6262	256	481	36
													47.7252	248	482	36
													47.8242	248	483	44
													47.9233	256	484	44
													48.0223	256	485	36
													48.1213	248	486	40
													48.2203	256	487	36
													48.3193	248	488	40
													48.4183	256	489	36
													48.5174	248	490	40
													48.6164	248	491	32
													48.7154	256	492	40
													48.8144	256	493	32
													48.9134	244	494	40
													49.0124	256	495	32
													49.1114	244	496	40
													49.2105	252	497	32
													49.3095	244	498	32
													49.4085	244	499	40
													49.5075	252	500	40
													49.6065	244	501	32
													49.7055	252	502	32
													49.8045	252	503	40
													49.9036	244	504	40
													50.0026	244	505	32
													50.1016	252	506	36
													50.2006	252	507	32
													50.2996	244	508	36
													50.3986	252	509	32
													50.4977	244	510	36
													50.5967	252	511	28
													50.6957	244	512	36
													50.7947	252	513	28
													50.8937	244	514	36
													50.9927	252	515	28
													51.0917	244	516	28
													51.1908	252	517	36
													51.2898	240	518	36
													51.3888	240	519	28
													51.4878	248	520	36
													51.5868	240	521	28
													51.6858	248	522	36
													51.7848	248	523	28
													51.8839	240	524	36
													51.9829	240	525	28
													52.0819	248	526	36
													52.1809	248	527	28
													52.2799	240	528	28
													52.3789	244	529	36
													52.4779	248	530	32
													52.577	248	531	28
													52.676	240	532	32
													52.775	248	533	28
													52.874	236	534	32
													52.973	236	535	28
													53.072	244	536	32
													53.1711	236	537	24
													53.2701	244	538	32
													53.3691	236	539	24
													53.4681	244	540	32
													53.5671	236	541	24
													53.6661	244	542	24
													53.7651	236	543	32
													53.8642	244	544	32
													53.9632	236	545	24
													54.0622	244	546	32
													54.1612	244	547	24
													54.2602	236	548	32
													54.3592	236	549	24
													54.4582	244	550	24
													54.5573	240	551	32
													54.6563	232	552	24
													54.7553	232	553	32
													54.8543	240	554	32
													54.9533	232	555	24
													55.0523	240	556	28
													55.1514	232	557	24
													55.2504	240	558	24
													55.3494	240	559	28
													55.4484	232	560	28
													55.5474	232	561	24
													55.6464	240	562	24
													55.7454	240	563	28
													55.8445	232	564	28
													55.9435	240	565	24
													56.0425	228	566	28
													56.1415	228	567	20
													56.2405	236	568	28
													56.3395	228	569	20
													56.4385	236	570	20
													56.5376	228	571	28
													56.6366	236	572	28
													56.7356	236	573	20
													56.8346	228	574	28
													56.9336	236	575	20
													57.0326	228	576	20
													57.1317	228	577	28
													57.2307	236	578	28
													57.3297	232	579	20
													57.4287	220	580	20
													57.5277	220	581	28
													57.6267	228	582	28
													57.7257	220	583	20
													57.8248	232	584	20
													57.9238	224	585	28
													58.0228	232	586	20
													58.1218	232	587	28
													58.2208	220	588	20
													58.3198	224	589	28
													58.4188	232	590	20
													58.5179	220	591	24
													58.6169	228	592	20
													58.7159	224	593	24
													58.8149	216	594	24
													58.9139	224	595	20
													59.0129	216	596	24
													59.112	224	597	20
													59.211	216	598	24
													59.31	224	599	16
													59.409	216	600	24
													59.508	224	601	132
													59.607	216	602	140
													59.706	224	603	128
													59.8051	48	604	136
													59.9041	0	605	124
													60.0031	0	606	132
													60.1021	120	607	120
													60.2011	140	608	128
													60.3001	248	609	120
													60.3991	240	610	124
													60.4982	252	611	116
													60.5972	252	612	116
													60.6962	244	613	124
													60.7952	248	614	120
													60.8942	256	615	112
													60.9932	256	616	112
													61.0923	248	617	120
													61.1913	256	618	120
													61.2903	248	619	112
													61.3893	248	620	116
													61.4883	260	621	108
													61.5873	252	622	116
													61.6863	260	623	108
													61.7854	260	624	108
													61.8844	252	625	116
													61.9834	260	626	112
													62.0824	252	627	104
													62.1814	252	628	104
													62.2804	260	629	112
													62.3794	256	630	112
													62.4785	252	631	100
													62.5775	252	632	108
													62.6765	260	633	100
													62.7755	252	634	100
													62.8745	260	635	108
													62.9735	252	636	100
													63.0726	260	637	108
													63.1716	252	638	100
													63.2706	260	639	104
													63.3696	252	640	96
													63.4686	260	641	104
													63.5676	260	642	104
													63.6666	252	643	92
													63.7657	260	644	92
													63.8647	252	645	104
													63.9637	252	646	100
													64.0627	260	647	92
													64.1617	260	648	96
													64.2607	252	649	88
													64.3598	260	650	96
													64.4588	252	651	88
													64.5578	260	652	88
													64.6568	252	653	96
													64.7558	260	654	96
													64.8548	252	655	88
													64.9538	260	656	96
													65.0529	252	657	88
													65.1519	260	658	92
													65.2509	252	659	84
													65.3499	260	660	84
													65.4489	252	661	92
													65.5479	260	662	92
													65.647	252	663	84
													65.746	260	664	84
													65.845	252	665	88
													65.944	260	666	88
													66.043	252	667	84
													66.142	260	668	88
													66.241	252	669	80
													66.3401	252	670	88
													66.4391	256	671	80
													66.5381	256	672	88
													66.6371	252	673	80
													66.7361	252	674	80
													66.8351	260	675	88
													66.9341	256	676	84
													67.0332	252	677	80
													67.1322	256	678	84
													67.2312	252	679	76
													67.3302	252	680	84
													67.4292	256	681	76
													67.5282	252	682	84
													67.6273	260	683	76
													67.7263	256	684	76
													67.8253	252	685	84
													67.9243	252	686	80
													68.0233	260	687	76
													68.1223	252	688	80
													68.2213	260	689	72
													68.3204	252	690	80
													68.4194	260	691	72
													68.5184	252	692	72
													68.6174	260	693	80
													68.7164	260	694	72
													68.8154	252	695	80
													68.9144	252	696	76
													69.0135	260	697	72
													69.1125	260	698	76
													69.2115	252	699	68
													69.3105	260	700	68
													69.4095	252	701	76
													69.5085	260	702	68
													69.6076	252	703	76
													69.7066	260	704	68
													69.8056	252	705	72
													69.9046	260	706	72
													70.0036	252	707	64
													70.1026	260	708	64
													70.2016	252	709	72
													70.3007	260	710	64
													70.3997	252	711	72
													70.4987	260	712	64
													70.5977	252	713	68
													70.6967	260	714	68
													70.7957	252	715	64
													70.8947	252	716	68
													70.9938	260	717	60
													71.0928	252	718	68
													71.1918	260	719	60
													71.2908	252	720	68
													71.3898	260	721	60
													71.4888	252	722	60
													71.5879	260	723	68
													71.6869	252	724	60
													71.7859	260	725	68
													71.8849	260	726	64
													71.9839	252	727	56
													72.0829	260	728	64
													72.1819	252	729	56
													72.281	252	730	56
													72.38	260	731	64
													72.479	260	732	64
													72.578	252	733	56
													72.677	252	734	56
													72.776	260	735	64
													72.8751	260	736	60
													72.9741	252	737	52
													73.0731	252	738	60
													73.1721	260	739	52
													73.2711	252	740	60
													73.3701	260	741	52
													73.4691	260	742	52
													73.5682	252	743	60
													73.6672	260	744	52
													73.7662	252	745	60
													73.8652	252	746	52
													73.9642	260	747	60
													74.0632	260	748	52
													74.1622	252	749	60
													74.2613	260	750	52
													74.3603	252	751	56
													74.4593	260	752	56
													74.5583	252	753	48
													74.6573	256	754	56
													74.7563	248	755	48
													74.8554	252	756	48
													74.9544	260	757	56
													75.0534	256	758	48
													75.1524	248	759	56
													75.2514	256	760	48
													75.3504	248	761	56
													75.4494	256	762	48
													75.5485	248	763	48
													75.6475	256	764	48
													75.7465	248	765	48
													75.8455	248	766	48
													75.9445	256	767	40
													76.0435	256	768	48
													76.1425	248	769	40
													76.2416	248	770	48
													76.3406	256	771	40
													76.4396	256	772	40
													76.5386	248	773	48
													76.6376	256	774	40
													76.7366	248	775	48
													76.8357	248	776	48
													76.9347	256	777	40
													77.0337	256	778	48
													77.1327	248	779	40
													77.2317	248	780	44
													77.3307	256	781	40
													77.4297	256	782	40
													77.5288	248	783	44
													77.6278	256	784	44
													77.7268	248	785	40
													77.8258	248	786	44
													77.9248	256	787	36
													78.0238	248	788	44
													78.1228	256	789	36
													78.2219	256	790	44
													78.3209	244	791	36
													78.4199	252	792	44
													78.5189	244	793	36
													78.6179	252	794	44
													78.7169	244	795	36
													78.816	244	796	36
													78.915	252	797	44
													79.014	248	798	36
													79.113	244	799	40
													79.212	244	800	40
													79.311	252	801	36
													79.41	244	802	40
													79.5091	252	803	36
													79.6081	252	804	40
													79.7071	244	805	36
													79.8061	252	806	40
													79.9051	244	807	32
													80.0041	244	808	40
													80.1031	252	809	32
													80.2022	252	810	32
													80.3012	244	811	40
													80.4002	244	812	32
													80.4992	252	813	40
													80.5982	248	814	40
													80.6972	244	815	32
													80.7963	248	816	32
													80.8953	240	817	40
													80.9943	248	818	40
													81.0933	240	819	32
													81.1923	248	820	36
													81.2913	240	821	28
													81.3903	240	822	36
													81.4894	248	823	28
													81.5884	240	824	36
													81.6874	248	825	28
													81.7864	248	826	36
													81.8854	240	827	28
													81.9844	240	828	36
													82.0834	248	829	28
													82.1825	240	830	36
													82.2815	248	831	28
													82.3805	240	832	36
													82.4795	248	833	28
													82.5785	240	834	36
													82.6775	248	835	28
													82.7766	244	836	36
													82.8756	236	837	28
													82.9746	244	838	36
													83.0736	236	839	28
													83.1726	244	840	32
													83.2716	236	841	28
													83.3706	244	842	28
													83.4697	236	843	32
													83.5687	236	844	28
													83.6677	244	845	32
													83.7667	236	846	32
													83.8657	244	847	24
													83.9647	236	848	24
													84.0637	244	849	32
													84.1628	244	850	24
													84.2618	236	851	32
													84.3608	236	852	24
													84.4598	244	853	32
													84.5588	244	854	32
													84.6578	236	855	24
													84.7569	236	856	32
													84.8559	244	857	24
													84.9549	240	858	24
													85.0539	232	859	32
													85.1529	240	860	28
													85.2519	232	861	24
													85.3509	240	862	24
													85.45	232	863	28
													85.549	232	864	28
													85.648	240	865	24
													85.747	232	866	28
													85.846	240	867	20
													85.945	232	868	28
													86.044	240	869	20
													86.1431	240	870	28
													86.2421	232	871	20
													86.3411	240	872	28
													86.4401	232	873	20
													86.5391	232	874	28
													86.6381	240	875	20
													86.7371	236	876	20
													86.8362	228	877	28
													86.9352	228	878	28
													87.0342	236	879	20
													87.1332	228	880	20
													87.2322	236	881	28
													87.3312	228	882	28
													87.4303	236	883	20
													87.5293	228	884	28
													87.6283	236	885	20
													87.7273	228	886	20
													87.8263	236	887	28
													87.9253	228	888	20
													88.0243	232	889	28
													88.1234	232	890	20
													88.2224	224	891	24
													88.3214	224	892	20
													88.4204	232	893	24
													88.5194	232	894	24
													88.6184	220	895	20
													88.7174	220	896	24
													88.8165	232	897	20
													88.9155	224	898	24
													89.0145	232	899	16
													89.1135	232	900	24
													89.2125	220	901	132
													89.3115	224	902	132
													89.4106	228	903	144
													89.5096	224	904	140
													89.6086	216	905	128
													89.7076	224	906	136
													89.8066	44	907	124
													89.9056	0	908	132
													90.0046	0	909	124
													90.1037	120	910	128
													90.2027	140	911	120
													90.3017	240	912	120
													90.4007	236	913	128
													90.4997	248	914	124
													90.5987	248	915	116
													90.6977	240	916	124
													90.7968	244	917	116
													90.8958	252	918	124
													90.9948	252	919	116
													91.0938	244	920	120
													91.1928	252	921	112
													91.2918	244	922	120
													91.3909	248	923	112
													91.4899	256	924	112
													91.5889	256	925	120
													91.6879	248	926	116
													91.7869	256	927	108
													91.8859	248	928	116
													91.9849	256	929	108
													92.084	248	930	108
													92.183	248	931	116
													92.282	256	932	108
													92.381	256	933	112
													92.48	248	934	112
													92.579	260	935	104
													92.678	248	936	104
													92.7771	252	937	112
													92.8761	260	938	104
													92.9751	252	939	108
													93.0741	260	940	100
													93.1731	260	941	108
													93.2721	252	942	108
													93.3712	260	943	100
													93.4702	252	944	100
													93.5692	260	945	108
													93.6682	252	946	108
													93.7672	252	947	96
													93.8662	260	948	96
													93.9652	252	949	104
													94.0643	260	950	92
													94.1633	260	951	104
													94.2623	252	952	92
													94.3613	260	953	104
													94.4603	252	954	100
													94.5593	260	955	92
													94.6583	252	956	96
													94.7574	252	957	88
													94.8564	260	958	96
													94.9554	260	959	88
													95.0544	252	960	96
													95.1534	252	961	88
													95.2524	260	962	88
													95.3514	260	963	96
													95.4505	252	964	92
													95.5495	260	965	84
													95.6485	252	966	92
													95.7475	260	967	84
													95.8465	252	968	92
													95.9455	260	969	84
													96.0446	252	970	84
													96.1436	260	971	92
													96.2426	252	972	88
													96.3416	252	973	84
													96.4406	260	974	88
													96.5396	252	975	80
													96.6386	260	976	88
													96.7377	256	977	80
													96.8367	252	978	80
													96.9357	252	979	88
													97.0347	260	980	88
													97.1337	252	981	80
													97.2327	260	982	84
													97.3317	252	983	80
													97.4308	260	984	84
													97.5298	260	985	76
													97.6288	252	986	84
													97.7278	252	987	76
													97.8268	260	988	84
													97.9258	252	989	76
													98.0249	260	990	76
													98.1239	252	991	84
													98.2229	260	992	80
													98.3219	252	993	76
													98.4209	260	994	80
													98.5199	252	995	76
													98.6189	260	996	80
													98.718	260	997	72
													98.817	252	998	80
													98.916	260	999	72
													99.015	252	1000	80
													99.114	260	1001	72
													99.213	252	1002	80
													99.312	260	1003	72
													99.4111	252	1004	72
													99.5101	260	1005	76
													99.6091	252	1006	76
													99.7081	252	1007	68
													99.8071	260	1008	76
													99.9061	260	1009	68
													100.005	252	1010	68
													100.104	260	1011	76
													100.203	252	1012	68
													100.302	260	1013	72
													100.401	252	1014	72
													100.5	260	1015	64
													100.599	252	1016	72
													100.698	260	1017	64
													100.797	252	1018	72
													100.896	260	1019	64
													100.995	252	1020	72
													101.094	260	1021	64
													101.193	252	1022	64
													101.292	260	1023	68
													101.391	252	1024	64
													101.49	252	1025	68
													101.589	260	1026	68
													101.688	260	1027	60
													101.787	252	1028	60
													101.886	260	1029	68
													101.985	252	1030	68
													102.084	260	1031	60
													102.183	252	1032	68
													102.282	252	1033	60
													102.382	260	1034	60
													102.481	260	1035	64
													102.58	252	1036	64
													102.679	260	1037	56
													102.778	252	1038	64
													102.877	252	1039	56
													102.976	260	1040	56
													103.075	252	1041	64
													103.174	260	1042	56
													103.273	252	1043	64
													103.372	260	1044	64
													103.471	252	1045	56
													103.57	260	1046	56
													103.669	256	1047	64
													103.768	252	1048	60
													103.867	260	1049	52
													103.966	248	1050	60
													104.065	256	1051	52
													104.164	248	1052	60
													104.263	256	1053	52
													104.362	248	1054	60
													104.461	248	1055	52
													104.56	256	1056	52
													104.659	248	1057	60
													104.758	256	1058	52
													104.857	248	1059	60
													104.956	256	1060	52
													105.055	252	1061	60
													105.154	248	1062	56
													105.253	248	1063	52
													105.352	252	1064	52
													105.451	252	1065	56
													105.55	248	1066	56
													105.649	248	1067	48
													105.748	256	1068	56
													105.847	248	1069	48
													105.946	256	1070	48
													106.045	256	1071	56
													106.144	248	1072	48
													106.243	248	1073	56
													106.342	256	1074	48
													106.441	256	1075	56
													106.54	248	1076	52
													106.639	256	1077	48
													106.738	248	1078	48
													106.837	256	1079	48
													106.936	248	1080	48
													107.035	256	1081	48
													107.134	248	1082	48
													107.233	248	1083	48
													107.332	256	1084	48
													107.431	252	1085	40
													107.53	248	1086	48
													107.629	252	1087	40
													107.728	244	1088	48
													107.827	244	1089	40
													107.926	252	1090	48
													108.025	244	1091	40
													108.124	252	1092	48
													108.223	248	1093	40
													108.322	244	1094	48
													108.421	244	1095	40
													108.52	252	1096	48
													108.619	244	1097	40
													108.718	252	1098	40
													108.817	244	1099	44
													108.917	252	1100	44
													109.016	252	1101	40
													109.115	244	1102	44
													109.214	252	1103	40
													109.313	244	1104	44
													109.412	244	1105	36
													109.511	252	1106	44
													109.61	252	1107	36
													109.709	240	1108	44
													109.808	248	1109	36
													109.907	240	1110	44
													110.006	248	1111	36
													110.105	240	1112	44
													110.204	248	1113	36
													110.303	240	1114	44
													110.402	248	1115	36
													110.501	240	1116	44
													110.6	240	1117	36
													110.699	248	1118	44
													110.798	248	1119	36
													110.897	240	1120	36
													110.996	240	1121	40
													111.095	248	1122	40
													111.194	248	1123	36
													111.293	240	1124	40
													111.392	240	1125	36
													111.491	244	1126	40
													111.59	248	1127	36
													111.689	236	1128	40
													111.788	244	1129	36
													111.887	236	1130	40
													111.986	236	1131	32
													112.085	244	1132	40
													112.184	236	1133	32
													112.283	244	1134	40
													112.382	236	1135	32
													112.481	244	1136	40
													112.58	236	1137	32
													112.679	244	1138	40
													112.778	244	1139	32
													112.877	236	1140	40
													112.976	236	1141	32
													113.075	244	1142	32
													113.174	236	1143	40
													113.273	244	1144	32
													113.372	240	1145	40
													113.471	232	1146	32
													113.57	240	1147	40
													113.669	232	1148	36
													113.768	232	1149	28
													113.867	240	1150	28
													113.966	232	1151	36
													114.065	240	1152	36
													114.164	240	1153	28
													114.263	232	1154	36
													114.362	232	1155	28
													114.461	240	1156	28
													114.56	232	1157	36
													114.659	240	1158	28
													114.758	232	1159	36
													114.857	240	1160	36
													114.956	232	1161	28
													115.055	240	1162	36
													115.154	232	1163	28
													115.253	240	1164	32
													115.352	232	1165	24
													115.451	240	1166	32
													115.551	236	1167	24
													115.65	228	1168	32
													115.749	240	1169	24
													115.848	228	1170	32
													115.947	228	1171	24
													116.046	240	1172	32
													116.145	240	1173	24
													116.244	232	1174	32
													116.343	232	1175	24
													116.442	240	1176	32
													116.541	236	1177	24
													116.64	228	1178	32
													116.739	236	1179	24
													116.838	228	1180	24
													116.937	228	1181	32
													117.036	236	1182	24
													117.135	228	1183	32
													117.234	232	1184	24
													117.333	228	1185	28
													117.432	236	1186	28
													117.531	228	1187	24
													117.63	236	1188	28
													117.729	228	1189	24
													117.828	236	1190	28
													117.927	236	1191	24
													118.026	228	1192	28
													118.125	228	1193	20
													118.224	236	1194	28
													118.323	224	1195	20
													118.422	232	1196	28
													118.521	232	1197	20
													118.62	220	1198	20
													118.719	220	1199	28
													118.818	232	1200	28
													118.917	224	1201	132
													119.016	232	1202	132
													119.115	224	1203	140
													119.214	232	1204	136
													119.313	224	1205	124
													119.412	232	1206	132
													119.511	232	1207	124
													119.61	220	1208	128
													119.709	228	1209	120
													119.808	44	1210	128
													119.907	0	1211	120
													120.006	0	1212	124
													120.105	120	1213	116
													120.204	140	1214	116
													120.303	244	1215	124
													120.402	240	1216	120
													120.501	252	1217	112
													120.6	252	1218	112
													120.699	244	1219	120
													120.798	244	1220	112
													120.897	256	1221	120
													120.996	256	1222	116
													121.095	248	1223	108
													121.194	256	1224	116
													121.293	248	1225	108
													121.392	248	1226	116
													121.491	256	1227	108
													121.59	248	1228	112
													121.689	260	1229	104
													121.788	252	1230	104
													121.887	260	1231	112
													121.986	260	1232	104
													122.085	252	1233	112
													122.185	260	1234	108
													122.284	252	1235	100
													122.383	260	1236	100
													122.482	256	1237	108
													122.581	260	1238	100
													122.68	252	1239	108
													122.779	260	1240	100
													122.878	252	1241	104
													122.977	252	1242	100
													123.076	260	1243	104
													123.175	252	1244	104
													123.274	260	1245	96
													123.373	252	1246	104
													123.472	260	1247	92
													123.571	260	1248	92
													123.67	252	1249	104
													123.769	252	1250	92
													123.868	260	1251	100
													123.967	252	1252	96
													124.066	260	1253	92
													124.165	260	1254	96
													124.264	252	1255	88
													124.363	260	1256	96
													124.462	252	1257	88
													124.561	260	1258	96
													124.66	252	1259	88
													124.759	252	1260	92
													124.858	260	1261	88
													124.957	260	1262	88
													125.056	252	1263	92
													125.155	252	1264	92
													125.254	260	1265	84
													125.353	260	1266	92
													125.452	252	1267	84
													125.551	260	1268	92
													125.65	252	1269	80
													125.749	260	1270	84
													125.848	252	1271	92
													125.947	252	1272	88
													126.046	260	1273	80
													126.145	260	1274	80
													126.244	252	1275	88
													126.343	252	1276	88
													126.442	260	1277	80
													126.541	260	1278	80
													126.64	252	1279	88
													126.739	260	1280	84
													126.838	252	1281	76
													126.937	260	1282	84
													127.036	252	1283	76
													127.135	252	1284	76
													127.234	260	1285	84
													127.333	252	1286	76
													127.432	260	1287	84
													127.531	260	1288	80
													127.63	252	1289	72
													127.729	260	1290	80
													127.828	252	1291	72
													127.927	260	1292	72
													128.026	252	1293	80
													128.125	260	1294	80
													128.224	252	1295	72
													128.323	260	1296	76
													128.422	252	1297	72
													128.521	252	1298	76
													128.62	260	1299	68
													128.72	260	1300	76
													128.819	252	1301	68
													128.918	260	1302	76
													129.017	252	1303	68
													129.116	260	1304	68
													129.215	252	1305	76
													129.314	260	1306	72
													129.413	252	1307	68
													129.512	260	1308	72
													129.611	252	1309	64
													129.71	260	1310	72
													129.809	252	1311	64
													129.908	260	1312	64
													130.007	252	1313	72
													130.106	260	1314	64
													130.205	252	1315	72
													130.304	260	1316	68
													130.403	256	1317	64
													130.502	260	1318	68
													130.601	252	1319	64
													130.7	260	1320	68
													130.799	252	1321	60
													130.898	260	1322	60
													130.997	252	1323	68
													131.096	260	1324	60
													131.195	252	1325	68
													131.294	260	1326	60
													131.393	256	1327	64
													131.492	260	1328	64
													131.591	252	1329	56
													131.69	260	1330	64
													131.789	252	1331	56
													131.888	260	1332	64
													131.987	252	1333	56
													132.086	252	1334	56
													132.185	260	1335	64
													132.284	252	1336	60
													132.383	260	1337	56
													132.482	260	1338	60
													132.581	252	1339	52
													132.68	260	1340	60
													132.779	252	1341	52
													132.878	260	1342	52
													132.977	252	1343	60
													133.076	252	1344	60
													133.175	260	1345	52
													133.274	260	1346	52
													133.373	252	1347	60
													133.472	260	1348	52
													133.571	252	1349	56
													133.67	260	1350	56
													133.769	252	1351	48
													133.868	260	1352	48
													133.967	252	1353	56
													134.066	260	1354	48
													134.165	252	1355	56
													134.264	260	1356	48
													134.363	252	1357	56
													134.462	256	1358	48
													134.561	260	1359	56
													134.66	260	1360	48
													134.759	252	1361	48
													134.858	260	1362	48
													134.957	252	1363	44
													135.056	260	1364	48
													135.155	252	1365	40
													135.255	260	1366	48
													135.354	252	1367	40
													135.453	260	1368	40
													135.552	248	1369	48
													135.651	260	1370	48
													135.75	248	1371	40
													135.849	260	1372	40
													135.948	248	1373	48
													136.047	248	1374	40
													136.146	260	1375	48
													136.245	256	1376	44
													136.344	248	1377	40
													136.443	256	1378	36
													136.542	248	1379	48
													136.641	256	1380	44
													136.74	248	1381	36
													136.839	248	1382	36
													136.938	256	1383	44
													137.037	248	1384	44
													137.136	256	1385	36
													137.235	248	1386	44
													137.334	256	1387	36
													137.433	256	1388	44
													137.532	248	1389	36
													137.631	256	1390	36
													137.73	248	1391	44
													137.829	248	1392	36
													137.928	256	1393	44
													138.027	256	1394	40
													138.126	248	1395	36
													138.225	256	1396	40
													138.324	252	1397	36
													138.423	256	1398	40
													138.522	248	1399	32
													138.621	256	1400	40
													138.72	248	1401	32
													138.819	256	1402	32
													138.918	248	1403	40
													139.017	256	1404	32
													139.116	244	1405	40
													139.215	252	1406	40
													139.314	244	1407	32
													139.413	244	1408	40
													139.512	252	1409	32
													139.611	244	1410	40
													139.71	252	1411	32
													139.809	244	1412	32
													139.908	252	1413	40
													140.007	244	1414	36
													140.106	252	1415	32
													140.205	252	1416	32
													140.304	244	1417	36
													140.403	252	1418	36
													140.502	244	1419	32
													140.601	252	1420	32
													140.7	244	1421	36
													140.799	252	1422	36
													140.898	244	1423	28
													140.997	252	1424	36
													141.096	244	1425	28
													141.195	252	1426	36
													141.294	244	1427	28
													141.393	252	1428	36
													141.492	240	1429	28
													141.591	248	1430	36
													141.69	240	1431	28
													141.789	248	1432	36
													141.888	240	1433	28
													141.988	248	1434	28
													142.087	240	1435	36
													142.186	240	1436	28
													142.285	248	1437	36
													142.384	244	1438	32
													142.483	248	1439	28
													142.582	244	1440	32
													142.681	248	1441	28
													142.78	248	1442	28
													142.879	240	1443	32
													142.978	248	1444	32
													143.077	240	1445	24
													143.176	248	1446	32
													143.275	236	1447	24
													143.374	244	1448	24
													143.473	236	1449	32
													143.572	236	1450	24
													143.671	244	1451	32
													143.77	236	1452	24
													143.869	244	1453	32
													143.968	236	1454	32
													144.067	244	1455	24
													144.166	244	1456	32
													144.265	236	1457	24
													144.364	236	1458	24
													144.463	244	1459	32
													144.562	244	1460	24
													144.661	236	1461	32
													144.76	244	1462	24
													144.859	232	1463	28
													144.958	232	1464	28
													145.057	240	1465	24
													145.156	232	1466	24
													145.255	240	1467	28
													145.354	240	1468	32
													145.453	232	1469	20
													145.552	232	1470	32
													145.651	240	1471	20
													145.75	240	1472	20
													145.849	232	1473	32
													145.948	232	1474	28
													146.047	240	1475	20
													146.146	240	1476	28
													146.245	228	1477	20
													146.344	236	1478	28
													146.443	228	1479	20
													146.542	228	1480	20
													146.641	236	1481	28
													146.74	228	1482	28
													146.839	236	1483	20
													146.938	228	1484	28
													147.037	236	1485	20
													147.136	236	1486	28
													147.235	228	1487	20
													147.334	236	1488	28
													147.433	228	1489	20
													147.532	236	1490	28
													147.631	224	1491	20
													147.73	224	1492	28
													147.829	232	1493	16
													147.928	220	1494	20
													148.027	232	1495	28
													148.126	232	1496	20
													148.225	220	1497	28
													148.324	224	1498	20
													148.423	232	1499	28
													148.523	232	1500	24
													148.622	220	1501	132
													148.721	220	1502	132
													148.82	232	1503	148
													148.919	228	1504	144
													149.018	216	1505	132
													149.117	224	1506	132
													149.216	216	1507	140
													149.315	224	1508	136
													149.414	216	1509	128
													149.513	224	1510	128
													149.612	216	1511	136
													149.711	224	1512	136
													149.81	44	1513	124
													149.909	0	1514	132
													150.008	0	1515	124
													150.107	104	1516	124
													150.206	124	1517	132
													150.305	236	1518	132
													150.404	228	1519	120
													150.503	240	1520	128
													150.602	232	1521	120
													150.701	240	1522	128
													150.8	236	1523	120
													150.899	244	1524	120
													150.998	244	1525	128
													151.097	236	1526	124
													151.196	244	1527	120
													151.295	236	1528	124
													151.394	240	1529	116
													151.493	248	1530	116
													151.592	248	1531	124
													151.691	240	1532	116
													151.79	240	1533	124
													151.889	248	1534	116
													151.988	240	1535	120
													152.087	248	1536	120
													152.186	244	1537	112
													152.285	252	1538	120
													152.384	244	1539	112
													152.483	252	1540	112
													152.582	252	1541	120
													152.681	244	1542	116
													152.78	252	1543	112
													152.879	244	1544	116
													152.978	252	1545	108
													153.077	244	1546	116
													153.176	252	1547	108
													153.275	244	1548	108
													153.374	252	1549	116
													153.473	244	1550	108
													153.572	252	1551	116
													153.671	244	1552	108
													153.77	244	1553	112
													153.869	252	1554	112
													153.968	244	1555	104
													154.067	252	1556	104
													154.166	244	1557	112
													154.265	252	1558	104
													154.364	252	1559	112
													154.463	244	1560	104
													154.562	244	1561	108
													154.661	252	1562	108
													154.76	252	1563	100
													154.859	244	1564	100
													154.958	252	1565	108
													155.058	248	1566	100
													155.157	248	1567	108
													155.256	252	1568	100
													155.355	252	1569	104
													155.454	248	1570	104
													155.553	248	1571	96
													155.652	256	1572	104
													155.751	256	1573	92
													155.85	248	1574	92
													155.949	248	1575	104
													156.048	256	1576	100
													156.147	248	1577	92
													156.246	256	1578	92
													156.345	248	1579	96
													156.444	256	1580	96
													156.543	256	1581	88
													156.642	248	1582	96
													156.741	256	1583	88
													156.84	248	1584	96
													156.939	248	1585	88
													157.038	256	1586	92
													157.137	248	1587	88
													157.236	256	1588	92
													157.335	256	1589	88
													157.434	248	1590	92
													157.533	248	1591	84
													157.632	256	1592	92
													157.731	256	1593	84
													157.83	248	1594	84
													157.929	256	1595	92
													158.028	248	1596	88
													158.127	256	1597	80
													158.226	248	1598	88
													158.325	248	1599	80
													158.424	256	1600	80
													158.523	248	1601	88
													158.622	256	1602	80
													158.721	248	1603	88
													158.82	256	1604	80
													158.919	248	1605	84
													159.018	256	1606	84
													159.117	256	1607	76
													159.216	248	1608	84
													159.315	256	1609	76
													159.414	248	1610	76
													159.513	256	1611	84
													159.612	248	1612	84
													159.711	256	1613	72
													159.81	248	1614	80
													159.909	256	1615	72
													160.008	248	1616	80
													160.107	256	1617	72
													160.206	248	1618	80
													160.305	256	1619	72
													160.404	248	1620	72
													160.503	256	1621	80
													160.602	248	1622	72
													160.701	248	1623	76
													160.8	256	1624	76
													160.899	248	1625	68
													160.998	256	1626	76
													161.097	248	1627	68
													161.196	256	1628	68
													161.295	256	1629	76
													161.394	248	1630	68
													161.493	248	1631	76
													161.592	256	1632	72
													161.692	248	1633	68
													161.791	256	1634	72
													161.89	248	1635	64
													161.989	256	1636	72
													162.088	248	1637	64
													162.187	256	1638	64
													162.286	248	1639	72
													162.385	256	1640	72
													162.484	256	1641	64
													162.583	248	1642	64
													162.682	248	1643	72
													162.781	256	1644	68
													162.88	256	1645	64
													162.979	248	1646	68
													163.078	248	1647	60
													163.177	256	1648	68
													163.276	256	1649	60
													163.375	248	1650	60
													163.474	248	1651	68
													163.573	256	1652	60
													163.672	248	1653	68
													163.771	256	1654	68
													163.87	248	1655	60
													163.969	256	1656	60
													164.068	248	1657	68
													164.167	256	1658	60
													164.266	256	1659	64
													164.365	248	1660	60
													164.464	256	1661	64
													164.563	248	1662	64
													164.662	256	1663	60
													164.761	248	1664	64
													164.86	256	1665	56
													164.959	248	1666	64
													165.058	256	1667	56
													165.157	248	1668	56
													165.256	256	1669	64
													165.355	248	1670	56
													165.454	256	1671	64
													165.553	248	1672	56
													165.652	248	1673	64
													165.751	256	1674	56
													165.85	248	1675	64
													165.949	256	1676	56
													166.048	252	1677	64
													166.147	244	1678	56
													166.246	252	1679	60
													166.345	244	1680	56
													166.444	252	1681	60
													166.543	244	1682	56
													166.642	252	1683	60
													166.741	244	1684	60
													166.84	244	1685	56
													166.939	252	1686	60
													167.038	252	1687	56
													167.137	244	1688	60
													167.236	252	1689	52
													167.335	244	1690	60
													167.434	252	1691	52
													167.533	244	1692	60
													167.632	252	1693	52
													167.731	244	1694	60
													167.83	244	1695	52
													167.929	252	1696	52
													168.028	252	1697	60
													168.127	240	1698	52
													168.226	248	1699	60
													168.326	240	1700	52
													168.425	240	1701	60
													168.524	248	1702	52
													168.623	240	1703	60
													168.722	248	1704	52
													168.821	248	1705	60
													168.92	240	1706	52
													169.019	248	1707	60
													169.118	240	1708	52
													169.217	248	1709	60
													169.316	240	1710	52
													169.415	240	1711	56
													169.514	248	1712	52
													169.613	244	1713	60
													169.712	236	1714	52
													169.811	244	1715	56
													169.91	236	1716	52
													170.009	236	1717	56
													170.108	244	1718	52
													170.207	244	1719	56
													170.306	236	1720	52
													170.405	244	1721	56
													170.504	236	1722	56
													170.603	236	1723	52
													170.702	244	1724	56
													170.801	240	1725	52
													170.9	232	1726	56
													170.999	232	1727	48
													171.098	240	1728	56
													171.197	232	1729	48
													171.296	240	1730	56
													171.395	232	1731	48
													171.494	240	1732	56
													171.593	232	1733	48
													171.692	240	1734	48
													171.791	232	1735	56
													171.89	240	1736	48
													171.989	236	1737	56
													172.088	228	1738	48
													172.187	228	1739	56
													172.286	236	1740	48
													172.385	228	1741	56
													172.484	236	1742	48
													172.583	236	1743	56
													172.682	228	1744	56
													172.781	232	1745	48
													172.88	224	1746	48
													172.979	224	1747	56
													173.078	232	1748	48
													173.177	220	1749	56
													173.276	232	1750	48
													173.375	220	1751	56
													173.474	232	1752	48
													173.573	232	1753	56
													173.672	224	1754	48
													173.771	224	1755	56
													173.87	232	1756	56
													173.969	224	1757	48
													174.068	220	1758	48
													174.167	224	1759	56
													174.266	216	1760	48
													174.365	216	1761	56
													174.464	224	1762	48
													174.563	224	1763	56
													174.662	216	1764	48
													174.761	224	1765	56
													174.861	212	1766	48
													174.96	220	1767	56
													175.059	212	1768	48
													175.158	220	1769	56
													175.257	212	1770	48
													175.356	220	1771	56
													175.455	208	1772	48
													175.554	216	1773	56
													175.653	208	1774	56
													175.752	216	1775	48
													175.851	208	1776	48
													175.95	216	1777	56
													176.049	204	1778	56
													176.148	212	1779	48
													176.247	204	1780	48
													176.346	204	1781	56
													176.445	212	1782	48
													176.544	212	1783	56
													176.643	204	1784	48
													176.742	208	1785	52
													176.841	200	1786	48
													176.94	200	1787	56
													177.039	208	1788	56
													177.138	208	1789	48
													177.237	200	1790	48
													177.336	208	1791	56
													177.435	196	1792	48
													177.534	196	1793	56
													177.633	204	1794	48
													177.732	196	1795	56
													177.831	204	1796	48
													177.93	204	1797	56
													178.029	196	1798	48
													178.128	200	1799	56
													178.227	192	1800	56
													178.326	192	1801	132
													178.425	200	1802	128
													178.524	200	1803	140
													178.623	192	1804	136
													178.722	192	1805	124
													178.821	200	1806	124
													178.92	192	1807	132
													179.019	200	1808	128
													179.118	200	1809	120
													179.217	188	1810	128
													179.316	196	1811	116
													179.415	188	1812	116
													179.514	196	1813	124
													179.613	188	1814	124
													179.712	196	1815	112
													179.811	48	1816	112
													179.91	0	1817	120
													180.009	0	1818	120
													180.108	120	1819	108
													180.207	140	1820	116
													180.306	248	1821	108
													180.405	240	1822	116
													180.504	252	1823	108
													180.603	252	1824	116
													180.702	244	1825	104
													180.801	244	1826	104
													180.9	256	1827	116
													180.999	256	1828	104
													181.098	248	1829	112
													181.197	256	1830	100
													181.296	248	1831	112
													181.395	248	1832	108
													181.495	256	1833	100
													181.594	252	1834	100
													181.693	260	1835	108
													181.792	260	1836	100
													181.891	252	1837	108
													181.99	260	1838	100
													182.089	252	1839	104
													182.188	260	1840	104
													182.287	252	1841	92
													182.386	260	1842	104
													182.485	252	1843	92
													182.584	252	1844	92
													182.683	260	1845	100
													182.782	252	1846	96
													182.881	260	1847	92
													182.98	252	1848	96
													183.079	256	1849	88
													183.178	252	1850	88
													183.277	260	1851	96
													183.376	252	1852	96
													183.475	260	1853	88
													183.574	260	1854	92
													183.673	252	1855	88
													183.772	252	1856	92
													183.871	264	1857	84
													183.97	252	1858	84
													184.069	264	1859	92
													184.168	264	1860	84
													184.267	252	1861	92
													184.366	252	1862	84
													184.465	264	1863	88
													184.564	264	1864	88
													184.663	252	1865	80
													184.762	252	1866	88
													184.861	264	1867	80
													184.96	252	1868	80
													185.059	264	1869	88
													185.158	264	1870	84
													185.257	252	1871	80
													185.356	264	1872	84
													185.455	252	1873	76
													185.554	252	1874	76
													185.653	264	1875	84
													185.752	260	1876	84
													185.851	252	1877	76
													185.95	260	1878	76
													186.049	252	1879	80
													186.148	252	1880	80
													186.247	264	1881	72
													186.346	252	1882	80
													186.445	264	1883	72
													186.544	252	1884	80
													186.643	264	1885	72
													186.742	252	1886	72
													186.841	264	1887	80
													186.94	252	1888	76
													187.039	264	1889	72
													187.138	252	1890	76
													187.237	264	1891	68
													187.336	252	1892	76
													187.435	264	1893	68
													187.534	252	1894	76
													187.633	260	1895	68
													187.732	252	1896	76
													187.831	260	1897	68
													187.93	252	1898	68
													188.03	260	1899	72
													188.129	252	1900	72
													188.228	260	1901	64
													188.327	252	1902	72
													188.426	260	1903	64
													188.525	252	1904	64
													188.624	260	1905	72
													188.723	260	1906	64
													188.822	252	1907	72
													188.921	252	1908	68
													189.02	260	1909	60
													189.119	260	1910	68
													189.218	252	1911	60
													189.317	260	1912	60
													189.416	252	1913	68
													189.515	260	1914	60
													189.614	252	1915	68
													189.713	260	1916	68
													189.812	252	1917	60
													189.911	260	1918	64
													190.01	252	1919	56
													190.109	252	1920	64
													190.208	260	1921	56
													190.307	256	1922	64
													190.406	252	1923	56
													190.505	256	1924	56
													190.604	252	1925	64
													190.703	252	1926	64
													190.802	256	1927	52
													190.901	256	1928	64
													191	252	1929	52
													191.099	252	1930	60
													191.198	260	1931	52
													191.297	252	1932	60
													191.396	260	1933	52
													191.495	252	1934	52
													191.594	256	1935	60
													191.693	252	1936	52
													191.792	260	1937	60
													191.891	252	1938	52
													191.99	260	1939	60
													192.089	260	1940	52
													192.188	252	1941	60
													192.287	252	1942	52
													192.386	260	1943	56
													192.485	260	1944	56
													192.584	252	1945	52
													192.683	260	1946	56
													192.782	252	1947	48
													192.881	260	1948	48
													192.98	252	1949	56
													193.079	252	1950	48
													193.178	260	1951	56
													193.277	252	1952	48
													193.376	260	1953	56
													193.475	260	1954	48
													193.574	252	1955	56
													193.673	260	1956	48
													193.772	252	1957	48
													193.871	252	1958	48
													193.97	260	1959	48
													194.069	260	1960	48
													194.168	252	1961	44
													194.267	260	1962	48
													194.366	252	1963	40
													194.465	260	1964	48
													194.564	252	1965	40
													194.663	260	1966	48
													194.763	252	1967	40
													194.862	260	1968	48
													194.961	252	1969	40
													195.06	260	1970	40
													195.159	252	1971	48
													195.258	252	1972	40
													195.357	260	1973	48
													195.456	260	1974	44
													195.555	248	1975	40
													195.654	248	1976	44
													195.753	260	1977	40
													195.852	256	1978	44
													195.951	248	1979	40
													196.05	256	1980	44
													196.149	248	1981	36
													196.248	248	1982	44
													196.347	256	1983	36
													196.446	256	1984	44
													196.545	248	1985	36
													196.644	256	1986	44
													196.743	248	1987	36
													196.842	248	1988	44
													196.941	256	1989	36
													197.04	248	1990	36
													197.139	256	1991	44
													197.238	248	1992	36
													197.337	256	1993	44
													197.436	256	1994	40
													197.535	248	1995	36
													197.634	256	1996	40
													197.733	248	1997	36
[truncated: 17,394 more rows]

## Sheet: Figure2
Figure2a				Figure2b						Figure2c
time (s)	soot density (kg/dm3)	soot density (kg/dm3)								Path A	Best	Mean		Path B	Best	Mean		Path C	Best	Mean		Path D	Best	Mean		Path E	Best	Mean
0	0	0								wavenumber (cm-1)	intensity	intensity		wavenumber (cm-1)	intensity	intensity		wavenumber (cm-1)	intensity	intensity		wavenumber (cm-1)	intensity	intensity		wavenumber (cm-1)	intensity	intensity
0.60288	0	0								3500.35	609.533	553.364		3499.26	534.553	-6.10071		3499.26	35.422	77.0476		3499.26	207.997	235.037		3499.26	207.997	235.037
1.20549	7.62922e-20	6.57679e-19								3499.11	590.81	536.722		3498.01	544.952	-10.535		3498.01	94.4375	139.365		3498.01	212.157	210.077		3498.01	212.157	210.077
1.80389	4.49983e-08	6.7179e-09								3497.86	601.098	549.1		3496.77	524.054	-38.0846		3496.77	153.452	201.671		3496.77	212.117	191.321		3496.77	212.117	191.321
2.40739	0.0002136	0.01562								3496.62	565.632	536.519		3495.52	501.084	-11.5723		3495.52	180.165	227.907		3495.52	218.314	205.839		3495.52	218.314	205.839
3.00161	0.00935	0.38241								3495.37	598.791	509.389		3494.28	528.013	8.68665		3494.28	188.407	233.532		3494.28	195.406	226.588		3494.28	195.406	226.588
3.60278	0.01096	0.90635								3494.13	582.048	546.71		3493.03	498.816	-77.0671		3493.03	197.578	245.866		3493.03	197.448	209.918		3493.03	197.448	209.918
4.20155	0.02478	1.08969								3492.88	606.878	525.823		3491.79	502.877	15.9135		3491.79	209.218	276.049		3491.79	176.63	197.41		3491.79	176.63	197.41
4.80225	0.06908	0.76444								3491.63	585.984	534.035		3490.54	506.937	34.0581		3490.54	220.847	306.222		3490.54	226.46	176.597		3490.54	226.46	176.597
5.40032	0.09594	1.01935								3490.39	598.338	502.771		3489.29	483.992	-49.5938		3489.29	238.665	313.233		3489.29	213.954	186.95		3489.29	213.954	186.95
6.00401	0.1841	2.74717								3489.14	508.907	527.601		3488.04	529.591	35.0026		3488.04	257.071	318.014		3488.04	193.145	188.991		3488.04	193.145	188.991
										3487.89	579.421	515.041		3486.8	521.185	-17.4838		3486.8	264.297	330.724		3486.8	199.338	220.102		3486.8	199.338	220.102
										3486.65	591.77	573.082		3485.55	510.706	-61.6519		3485.55	262.371	349.913		3485.55	197.224	166.083		3485.55	197.224	166.083
										3485.4	537.682	585.43		3484.3	500.231	0.04895		3484.3	257.844	358.212		3484.3	197.186	224.17		3484.3	197.186	224.17
				Figure2d						3484.15	587.395	585.319		3483.05	510.512	-25.4399		3483.05	242.366	320.599		3483.05	184.698	219.977		3483.05	184.698	219.977
										3482.9	601.81	564.456		3481.81	495.892	17.5457		3481.81	226.877	282.986		3481.81	199.187	184.663		3481.81	199.187	184.663
										3481.65	580.948	543.601		3480.56	516.543	6.57312		3480.56	223.377	253.842		3480.56	224.043	217.819		3480.56	224.043	217.819
										3480.41	568.391	537.275		3479.31	474.963	-16.8447		3479.31	222.306	226.388		3479.31	219.852	215.704		3479.31	219.852	215.704
										3479.16	549.617	466.656		3478.06	547.452	-29.8909		3478.06	210.774	227.862		3478.06	192.853	201.147		3478.06	192.853	201.147
										3477.91	559.882	541.219		3476.81	514.176	-61.5972		3476.81	187.64	261.476		3476.81	230.135	180.376		3476.81	230.135	180.376
										3476.66	576.362	534.897		3475.56	489.204	-26.9637		3475.56	167.445	291.549		3475.56	207.29	198.998		3475.56	207.29	198.998
										3475.41	626.001	509.921		3474.31	532.634	-23.4365		3474.31	169.76	294.631		3474.31	205.178	198.961		3474.31	205.178	198.961
										3474.16	588.578	547.129		3473.06	547.038	-1.2666		3473.06	172.073	297.712		3473.06	196.851	207.211		3473.06	196.851	207.211
										3472.91	584.322	503.512		3471.81	499.285	14.6746		3471.81	170.505	262.713		3471.81	207.172	213.387		3471.81	207.172	213.387
										3471.66	571.782	551.065		3470.56	538.545	80.3165		3470.56	167.726	215.713		3470.56	211.275	182.277		3470.56	211.275	182.277
										3470.41	592.386	573.745		3469.31	532.231	-75.662		3469.31	171.456	188.251		3469.31	221.59	209.165		3469.31	221.59	209.165
										3469.16	586.061	567.423		3468.06	515.565	-36.9552		3468.06	184.814	189.63		3468.06	231.901	221.548		3468.06	231.901	221.548
										3467.91	612.867	588.021		3466.81	546.52	-31.3906		3466.81	198.462	190.197		3466.81	192.524	217.366		3466.81	192.524	217.366
										3466.66	598.26	550.648		3465.56	498.812	30.0503		3465.56	217.749	175.434		3465.56	202.836	188.348		3465.56	202.836	188.348
										3465.4	625.053	507.079		3464.3	519.411	-5.79785		3464.3	237.044	160.67		3464.3	200.729	186.243		3464.3	200.729	186.243
										3464.15	542.162	538.023		3463.05	506.899	20.4319		3463.05	227.978	145.305		3463.05	202.76	188.277		3463.05	202.76	188.277
										3462.9	593.782	560.679		3461.8	481.98	30.0979		3461.8	206.492	129.689		3461.8	213.064	190.31		3461.8	213.064	190.31
										3461.65	595.738	546.093		3460.55	514.98	43.8915		3460.55	185.284	125.392		3460.55	200.615	200.615		3460.55	200.615	200.615
										3460.4	597.693	525.308		3459.3	525.221	32.8607		3459.3	164.625	142.925		3459.3	215.051	171.627		3459.3	215.051	171.627
										3459.14	576.903	562.428		3458.04	549.93	-9.18213		3458.04	143.955	160.457		3458.04	225.347	181.932		3458.04	225.347	181.932
										3457.89	566.457	535.446		3456.79	514.687	25.2653		3456.79	146.874	156.938		3456.79	208.769	235.64		3456.79	208.769	235.64
										3456.64	603.555	535.345		3455.54	491.856	-10.5708		3455.54	150.021	153.209		3455.54	202.529	198.396		3455.54	202.529	198.396
										3455.38	547.643	555.909		3454.28	475.233	15.5879		3454.28	141.208	150.558		3454.28	223.153	192.16		3454.28	223.153	192.16
										3454.13	605.392	562.002		3453.03	508.197	21.0731		3453.03	125.644	148.527		3453.03	218.979	212.782		3453.03	218.979	212.782
										3452.88	605.277	547.435		3451.78	499.839	59.598		3451.78	113.748	146.985		3451.78	237.527	221.003		3451.78	237.527	221.003
										3451.62	580.378	532.873		3450.52	487.353	7.24036		3450.52	110.941	146.653		3450.52	218.896	216.831		3450.52	218.896	216.831
										3450.37	576.138	505.927		3449.27	512.037	-30.6501		3449.27	108.134	146.319		3449.27	189.949	202.337		3449.27	189.949	202.337
										3449.12	561.576	530.607		3448.01	518.133	-16.9254		3448.01	128.495	153.975		3448.01	214.684	200.235		3448.01	214.684	200.235
										3447.86	553.213	586.24		3446.76	534.546	-9.40308		3446.76	150.365	162.15		3446.76	191.941	204.324		3446.76	191.941	204.324
										3446.61	563.427	509.767		3445.5	507.619	62.0789		3445.5	153.174	153.264		3445.5	210.476	202.222		3445.5	210.476	202.222
										3445.35	491.1	519.988		3444.25	507.523	-17.0781		3444.25	142.682	132.478		3444.25	220.752	212.499		3444.25	220.752	212.499
										3444.09	627.168	515.763		3442.99	482.674	41.9904		3442.99	133.229	122.411		3442.99	220.71	202.145		3442.99	220.71	202.145
										3442.84	575.482	523.916		3441.74	490.832	-4.14746		3441.74	126.995	145.933		3441.74	218.606	222.73		3441.74	218.606	222.73
										3441.58	581.56	575.373		3440.48	503.11	3.33643		3440.48	120.77	169.464		3440.48	216.502	200.007		3440.48	216.502	200.007
										3440.33	548.46	538.15		3439.22	500.953	-24.2347		3439.22	116.054	162.464		3439.22	191.723	232.953		3439.22	191.723	232.953
										3439.07	587.524	562.786		3437.97	527.653	-4.39478		3437.97	111.526	151.894		3437.97	245.276	206.114		3437.97	245.276	206.114
										3437.81	605.962	513.213		3436.71	453.366	-9.29773		3436.71	114.018	154.433		3436.71	218.44	216.379		3436.71	218.44	216.379
										3436.56	572.876	587.301		3435.45	513.03	37.304		3435.45	122.268	167.731		3435.45	216.338	208.097		3435.45	216.338	208.097
										3435.3	628.396	570.707		3434.2	479.973	17.9631		3434.2	125.167	170.648		3434.2	243.077	212.177		3434.2	243.077	212.177
										3434.04	572.659	529.4		3432.94	471.644	27.4572		3432.94	106.976	132.765		3432.94	234.792	208.018		3432.94	234.792	208.018
										3432.79	576.669	545.776		3431.68	459.199	-24.8341		3431.68	88.7832	94.8811		3431.68	220.333	228.57		3431.68	220.333	228.57
										3431.53	533.318	562.146		3430.42	471.465	79.3569		3430.42	78.6495	104.616		3430.42	228.527	222.354		3430.42	228.527	222.354
										3430.27	564.098	580.568		3429.16	508.427	8.53735		3429.16	69.8445	122.19		3429.16	226.425	216.138		3429.16	226.425	216.138
										3429.01	559.874	559.874		3427.91	506.272	-29.3337		3427.91	74.6686	114.264		3427.91	240.788	209.918		3427.91	240.788	209.918
										3427.75	590.637	539.188		3426.65	473.254	0.70496		3426.65	92.3116	82.327		3426.65	222.224	209.878		3426.65	222.224	209.878
										3426.49	574.064	541.143		3425.39	512.252	32.7831		3425.39	104.664	60.9993		3425.39	203.666	203.666		3425.39	203.666	203.666
										3425.23	588.356	551.326		3424.13	524.495	-9.20447		3424.13	91.5745	90.5406		3424.13	218.026	238.594		3424.13	218.026	238.594
										3423.98	557.392	547.108		3422.87	503.831	-16.2223		3422.87	78.4843	120.081		3422.87	230.323	228.266		3422.87	230.323	228.266
										3422.72	627.204	547.004		3421.61	528.408	-39.6929		3421.61	82.4231	110.601		3421.61	211.775	211.775		3421.61	211.775	211.775
										3421.46	573.629	557.18		3420.35	503.64	10.8431		3420.35	89.8307	93.1602		3420.35	236.402	217.901		3420.35	236.402	217.901
										3420.2	600.243	511.851		3419.09	462.439	-18.8033		3419.09	105.608	83.6686		3419.09	219.915	219.915		3419.09	219.915	219.915
										3418.94	556.969	565.19		3417.83	517.833	-79.2679		3417.83	130.103	82.4661		3417.83	186.995	203.434		3417.83	186.995	203.434
										3417.68	618.508	560.973		3416.57	511.571	-41.1006		3416.57	142.838	79.723		3416.57	215.723	230.104		3416.57	215.723	230.104
										3416.42	614.282	530.049		3415.31	480.662	7.31555		3415.31	88.691	68.2493		3415.31	191.032	209.519		3415.31	191.032	209.519
										3415.15	556.652	550.489		3414.05	480.571	20.7938		3414.05	34.5436	56.7847		3414.05	215.641	246.447		3414.05	215.641	246.447
										3413.89	581.19	542.17		3412.78	496.906	-12.967		3412.78	13.6448	67.4792		3412.78	203.28	227.92		3412.78	203.28	227.92
										3412.63	542.067	599.559		3411.52	490.653	25.1317		3411.52	0.52527	83.3732		3411.52	211.453	192.977		3411.52	211.453	192.977
										3411.37	605.604	568.652		3410.26	476.192	-33.2618		3410.26	10.8046	81.1165		3410.26	223.728	188.835		3410.26	223.728	188.835
										3410.11	584.964	570.596		3409	476.102	-34.1791		3409	47.303	58.5189		3409	186.747	209.321		3409	186.747	209.321
										3408.85	599.217	539.706		3407.74	539.616	-43.3103		3407.74	77.8402	40.6107		3407.74	227.747	203.125		3407.74	227.747	203.125
										3407.58	605.259	533.448		3406.47	480.023	-5.26282		3406.47	69.8362	53.0916		3406.47	192.83	203.087		3406.47	192.83	203.087
										3406.32	596.938	533.347		3405.21	459.422	-22.6145		3405.21	61.8314	65.5818		3405.21	200.997	219.456		3405.21	200.997	219.456
										3405.06	615.283	559.908		3403.95	465.487	5.14734		3403.95	29.2256	70.5414		3403.95	211.212	196.858		3403.95	211.212	196.858
										3403.79	580.307	563.903		3402.68	524.854	47.2427		3402.68	-9.59131	73.6102		3402.68	217.323	219.373		3402.68	217.323	219.373
										3402.53	582.247	592.498		3401.42	485.808	-7.02625		3401.42	-29.8195	65.588		3401.42	229.58	223.431		3401.42	229.58	223.431
										3401.27	600.584	559.589		3400.16	485.716	-14.1449		3400.16	-28.4084	44.6754		3400.16	196.746	219.289		3400.16	196.746	219.289
										3400	594.322	555.384		3398.89	508.163	7.41797		3398.89	-22.9685	28.5321		3398.89	190.561	219.248		3398.89	190.561	219.248
										3398.74	604.454	606.503		3397.63	477.336	4.38257		3397.63	10.1405	45.308		3397.63	206.914	231.498		3397.63	206.914	231.498
										3397.48	600.242	559.27		3396.37	432.184	-43.7211		3396.37	43.2485	62.0731		3396.37	225.309	219.164		3396.37	225.309	219.164
										3396.21	559.163	548.922		3395.1	475.107	39.2505		3395.1	42.4152	49.6373		3395.1	212.979	212.979		3395.1	212.979	212.979
										3394.95	612.301	575.44		3393.83	493.444	32.0936		3393.83	32.671	29.551		3393.83	192.464	210.891		3393.83	192.464	210.891
										3393.68	608.089	534.381		3392.57	497.444	51.5454		3392.57	14.6559	34.7041		3392.57	243.604	231.322		3392.57	243.604	231.322
										3392.42	620.256	569.08		3391.3	458.462	28.0012		3391.3	-13.0803	69.4862		3391.3	192.39	206.717		3391.3	192.39	206.717
										3391.15	583.298	573.065		3390.04	470.653	12.6444		3390.04	-33.0878	96.2076		3390.04	214.863	221.002		3390.04	214.863	221.002
										3389.89	577.048	548.401		3388.77	493.069	-0.6676		3388.77	0.04395	67.5385		3388.77	216.868	208.685		3388.77	216.868	208.685
										3388.62	613.764	552.388		3387.51	474.565	-20.1188		3387.51	33.1848	38.8685		3387.51	241.374	225.009		3387.51	241.374	225.009
										3387.35	623.875	564.556		3386.24	496.972	15.6495		3386.24	22.6744	23.8179		3386.24	204.515	204.515		3386.24	204.515	204.515
										3386.09	597.17	499.005		3384.97	468.25	-44.7065		3384.97	0.90295	12.2863		3384.97	196.297	206.521		3384.97	196.297	206.521
										3384.82	592.967	580.699		3383.71	462.028	-25.3159		3383.71	-8.09924	1.15417		3383.71	231.014	239.192		3383.71	231.014	239.192
										3383.55	592.854	592.854		3382.44	480.336	-5.94019		3382.44	-2.40259	-9.51855		3382.44	230.97	220.75		3382.44	230.97	220.75
										3382.29	605.005	564.126		3381.17	443.46	-15.1885		3381.17	0.63294	-15.802		3381.17	235.013	208.447		3381.17	235.013	208.447
										3381.02	588.542	586.498		3379.91	488.326	63.4171		3379.91	-13.4224	6.1637		3379.91	230.882	208.407		3379.91	230.882	208.407
										3379.75	625.206	547.566		3378.64	475.976	-17.3544		3378.64	-27.489	28.1187		3378.64	208.367	222.667		3378.64	208.367	222.667
										3378.48	551.548	506.607		3377.37	461.589	-32.7435		3377.37	-24.9264	34.1528		3377.37	228.752	179.734		3377.37	228.752	179.734
										3377.21	602.502	559.612		3376.1	467.627	-1.16736		3376.1	-18.3748	36.3466		3376.1	222.582	240.961		3376.1	222.582	240.961
										3375.95	657.521	551.338		3374.83	512.454	16.0984		3374.83	-22.8943	34.4495		3374.83	222.54	222.54		3374.83	222.54	222.54
										3374.68	581.857	563.482		3373.56	483.779	-44.217		3373.56	-39.5549	28.0514		3373.56	208.209	220.456		3373.56	208.209	220.456
										3373.41	579.705	602.158		3372.29	508.177	-10.6367		3372.29	-43.2664	23.853		3372.29	208.169	220.414		3372.29	208.169	220.414
										3372.14	593.88	536.737		3371.02	450.947	-5.64246		3371.02	26.0612	32.0737		3371.02	216.291	214.251		3371.02	216.291	214.251
										3370.87	550.918	526.433		3369.75	483.503	-43.4989		3369.75	95.3878	40.2938		3369.75	218.29	193.809		3369.75	218.29	193.809
										3369.6	595.694	579.374		3368.49	481.371	81.8291		3368.49	85.3134	52.7632		3368.49	214.169	220.288		3368.49	214.169	220.288
										3368.33	591.502	569.065		3367.22	495.555	-45.7726		3367.22	58.3376	66.1416		3367.22	238.6	212.089		3367.22	238.6	212.089
										3367.06	617.899	577.114		3365.95	483.227	-14.2963		3365.95	35.6311	81.2295		3365.95	230.399	242.633		3365.95	230.399	242.633
										3365.79	593.315	585.16		3364.67	466.826	43.6626		3364.67	17.2338	98.0569		3364.67	220.163	224.24		3364.67	220.163	224.24
										3364.52	603.395	548.355		3363.4	497.31	66.9445		3363.4	1.0752	107.253		3363.4	207.892	242.54		3363.4	207.892	242.54
										3363.25	599.204	591.051		3362.13	470.724	-9.64014		3362.13	-4.41455	80.1891		3362.13	220.079	209.89		3362.13	220.079	209.89
										3361.98	597.052	601.127		3360.86	493.045	38.0781		3360.86	-9.91492	53.1241		3360.86	244.485	195.588		3360.86	244.485	195.588
										3360.71	596.938	560.266		3359.59	452.212	30.7733		3359.59	-13.2063	45.0786		3359.59	224.069	199.625		3359.59	224.069	199.625
										3359.44	604.972	556.085		3358.32	486.748	29.5748		3358.32	-16.1289	40.3925		3358.32	215.88	224.026		3358.32	215.88	224.026
										3358.16	586.528	558.016		3357.05	494.8	-40.8606		3357.05	-6.35229	32.9855		3357.05	203.621	223.984		3357.05	203.621	223.984
										3356.89	623.067	596.597		3355.77	451.953	25.1244		3355.77	14.843	23.1176		3355.77	211.726	236.156		3355.77	211.726	236.156
										3355.62	604.626	610.734		3354.5	437.619	-33.0836		3354.5	27.7776	16.4192		3354.5	230.004	219.827		3354.5	230.004	219.827
										3354.35	616.723	569.909		3353.23	480.272	2.33704		3353.23	8.4812	22.0602		3353.23	213.68	203.505		3353.23	213.68	203.505
										3353.08	634.921	586.081		3351.96	480.18	-19.2332		3351.96	-10.8063	27.7004		3351.96	213.64	229.917		3351.96	213.64	229.917
										3351.8	573.761	565.623		3350.68	506.534	-18.424		3350.68	1.09509	45.5297		3350.68	215.633	203.427		3350.68	215.633	203.427
										3350.53	587.892	563.481		3349.41	455.591	-84.739		3349.41	17.1357	64.9585		3349.41	219.66	213.558		3349.41	219.66	213.558
										3349.25	583.712	547.103		3348.14	418.901	21.8129		3348.14	11.8254	57.2267		3348.14	209.45	213.517		3348.14	209.45	213.517
										3347.98	559.199	510.396		3346.86	477.781	10.3979		3346.86	-10.0758	28.3743		3346.86	201.278	209.41		3346.86	201.278	209.41
										3346.71	593.655	557.06		3345.59	471.592	-66.066		3345.59	-29.0386	12.7407		3345.59	225.632	221.567		3345.59	225.632	221.567
										3345.43	662.653	561.019		3344.31	495.89	-2.27527		3344.31	-38.8718	38.2269		3344.31	211.363	215.428		3344.31	211.363	215.428
										3344.16	611.719	560.912		3343.04	489.7	-80.7507		3343.04	-48.6962	63.7123		3343.04	209.291	213.355		3343.04	209.291	213.355
										3342.88	587.22	587.22		3341.76	471.322	-27.1509		3341.76	-22.6414	57.287		3341.76	229.566	229.566		3341.76	229.566	229.566
										3341.61	572.887	509.91		3340.49	430.609	40.6414		3340.49	6.35242	48.2611		3340.49	229.523	205.149		3340.49	229.523	205.149
										3340.33	599.182	591.058		3339.21	505.666	-3.29065		3339.21	19.6349	42.3842		3339.21	227.448	251.818		3339.21	227.448	251.818
										3339.06	550.33	532.054		3337.94	477.144	-2.5426		3337.94	22.7468	38.5267		3337.94	213.192	201.01		3337.94	213.192	201.01
										3337.78	613.166	507.588		3336.66	468.933	12.4104		3336.66	17.3475	35.4288		3336.66	223.301	207.061		3336.66	223.301	207.061
										3336.51	619.139	596.81		3335.39	464.784	-49.774		3335.39	-8.90259	34.1702		3335.39	239.496	217.17		3335.39	239.496	217.17
										3335.23	643.376	521.601		3334.11	440.345	-97.735		3334.11	-35.1539	32.9005		3334.11	221.187	209.011		3334.11	221.187	209.011
										3333.96	641.224	572.232		3332.83	472.722	-48.2979		3332.83	-6.78601	41.7205		3332.83	229.26	233.318		3332.83	229.26	233.318
										3332.68	596.468	541.691		3331.56	486.831	-25.2552		3331.56	23.0909	50.8297		3331.56	217.046	231.245		3331.56	217.046	231.245
										3331.4	616.639	547.672		3330.28	470.514	-2.22522		3330.28	35.9269	47.9982		3330.28	227.145	221.06		3330.28	227.145	221.06
										3330.12	620.577	588.129		3329	470.424	-64.3726		3329	39.892	38.9562		3329	218.99	231.157		3329	218.99	231.157
										3328.85	654.929	618.431		3327.72	484.525	-37.3003		3327.72	34.0857	34.9431		3327.72	216.921	216.921		3327.72	216.921	216.921
										3327.57	624.395	612.231		3326.45	478.352	-24.4303		3326.45	9.52881	40.5897		3326.45	261.472	206.745		3326.45	261.472	206.745
										3326.29	610.088	559.416		3325.17	478.261	-72.3666		3325.17	-14.1689	45.6156		3325.17	239.13	220.892		3325.17	239.13	220.892
										3325.01	616.051	573.494		3323.89	470.065	7.35803		3323.89	-8.4679	29.6407		3323.89	235.032	253.268		3323.89	235.032	253.268
										3323.74	630.116	597.698		3322.61	439.589	-28.4202		3322.61	-2.76782	13.665		3322.61	230.936	234.988		3322.61	230.936	234.988
										3322.46	629.995	603.661		3321.33	467.86	-78.3665		3321.33	-10.7188	37.3789		3321.33	255.196	234.943		3321.33	255.196	234.943
										3321.18	629.875	554.938		3320.05	451.571	1.30005		3320.05	-24.0604	76.7521		3320.05	251.098	242.998		3320.05	251.098	242.998
										3319.9	631.78	599.381		3318.77	441.362	-52.6912		3318.77	-26.8931	79.0345		3318.77	236.878	236.878		3318.77	236.878	236.878
										3318.62	613.438	583.07		3317.5	451.399	2.6416		3317.5	-14.2769	26.7061		3317.5	214.566	210.518		3317.5	214.566	210.518
										3317.34	568.79	568.79		3316.21	439.17	-55.3857		3316.21	-2.14148	-20.0527		3316.21	212.501	232.74		3316.21	212.501	232.74
										3316.06	615.228	599.038		3314.94	435.039	-20.3157		3314.94	5.28308	-12.6721		3314.94	228.648	240.789		3314.94	228.648	240.789
										3314.78	617.134	584.76		3313.66	436.979	-70.2318		3313.66	12.7067	-5.29224		3313.66	220.512	236.697		3313.66	220.512	236.697
										3313.5	653.43	554.303		3312.37	459.145	-0.79627		3312.37	18.7792	12.2668		3312.37	258.901	236.652		3312.37	258.901	236.652
										3312.22	624.989	552.174		3311.09	426.7	-44.6377		3311.09	24.4706	32.6351		3311.09	210.317	220.428		3311.09	210.317	220.428
										3310.94	594.536	558.136		3309.81	481.21	2.51843		3309.81	26.0612	35.7828		3309.81	222.408	236.561		3309.81	222.408	236.561
										3309.66	592.4	630.815		3308.53	442.71	-33.2286		3308.53	23.0909	19.7802		3308.53	226.409	208.215		3308.53	226.409	208.215
										3308.38	681.231	566.008		3307.25	420.393	-46.733		3307.25	20.2596	9.61658		3307.25	248.598	266.788		3307.25	248.598	266.788
										3307.09	610.364	584.09		3305.97	511.245	-106.714		3305.97	18.1572	29.1421		3305.97	244.509	228.343		3305.97	244.509	228.343
										3305.81	638.537	579.937		3304.69	434.374	11.1172		3304.69	16.0542	48.6674		3304.69	258.604	242.442		3304.69	258.604	242.442
										3304.53	593.968	533.359		3303.4	484.791	29.9209		3303.4	33.2701	26.5719		3303.4	260.575	206.036		3303.4	260.575	206.036
										3303.25	583.755	581.735		3302.12	448.346	-64.3821		3302.12	53.6952	-2.44421		3302.12	248.408	224.173		3302.12	248.408	224.173
										3301.97	646.249	561.429		3300.84	480.567	4.90149		3300.84	40.7394	1.90906		3300.84	258.456	226.149		3300.84	258.456	226.149
										3300.68	591.609	577.475		3299.56	442.118	23.6854		3299.56	0.45215	33.5913		3299.56	220.049	216.012		3299.56	220.049	216.012
										3299.4	633.889	601.589		3298.27	452.125	0.07275		3298.27	-25.1957	49.1532		3298.27	268.449	240.192		3298.27	268.449	240.192
										3298.12	551.015	553.033		3296.99	474.237	2.70056		3296.99	-5.61438	14.8844		3296.99	246.2	234.092		3296.99	246.2	234.092
										3296.83	577.143	583.197		3295.71	492.305	5.32471		3295.71	13.9661	-19.3749		3295.71	240.1	225.976		3295.71	240.1	225.976
										3295.55	627.473	564.928		3294.42	449.849	-8.19373		3294.42	20.4951	-20.2053		3294.42	276.365	236.019		3294.42	276.365	236.019
										3294.27	661.646	587.009		3293.14	488.084	-41.8784		3293.14	26.1836	-18.886		3293.14	254.126	276.312		3293.14	254.126	276.312
										3292.98	601.015	588.914		3291.85	417.413	-0.94251		3291.85	31.3313	-7.10742		3291.85	256.094	272.226		3291.85	256.094	272.226
										3291.7	578.719	615.015		3290.57	433.462	-24.5409		3290.57	36.1578	10.7107		3290.57	249.997	243.948		3290.57	249.997	243.948
										3290.41	626.993	556.432		3289.28	437.411	6.29175		3289.28	39.8335	26.218		3289.28	258.012	253.98		3289.28	258.012	253.98
										3289.13	653.077	562.372		3288	489.726	-21.3345		3288	41.1781	37.0945		3288	261.993	239.825		3288	261.993	239.825
										3287.84	628.769	604.586		3286.71	453.363	-12.6831		3286.71	41.4119	47.7805		3286.71	245.823	231.719		3286.71	245.823	231.719
										3286.56	602.455	582.306		3285.43	453.276	-6.052		3285.43	4.55481	52.5659		3285.43	253.835	247.791		3285.43	253.835	247.791
										3285.27	614.427	551.977		3284.14	479.374	24.7439		3284.14	-32.3032	57.3506		3284.14	247.744	243.715		3284.14	247.744	243.715
										3283.99	648.55	598.196		3282.86	453.103	-23.0118		3282.86	-26.2723	55.1945		3282.86	253.738	239.641		3282.86	253.738	239.641
										3282.7	638.357	612.178		3281.57	453.016	-14.3761		3281.57	-4.05225	50.428		3281.57	263.756	245.635		3281.57	263.756	245.635
										3281.41	626.155	608.034		3280.28	456.956	-56.0719		3280.28	3.35693	42.3207		3280.28	225.458	265.719		3280.28	225.458	265.719
										3280.13	646.165	638.113		3279	466.931	25.0173		3279	-9.2146	29.713		3279	249.567	237.491		3279	249.567	237.491
										3278.84	682.268	619.877		3277.71	482.94	-34.7839		3277.71	-20.2476	17.8741		3277.71	265.617	273.666		3277.71	265.617	273.666
										3277.55	625.795	605.673		3276.42	464.741	36.2073		3276.42	-20.641	11.3651		3276.42	269.59	271.602		3276.42	269.59	271.602
										3276.26	686.03	589.463		3275.13	436.491	8.60718		3275.13	-21.0354	4.84546		3275.13	307.757	285.63		3275.13	307.757	285.63
										3274.98	675.842	615.499		3273.85	486.685	-59.2068		3273.85	-17.1108	4.07507		3273.85	317.753	299.653		3273.85	317.753	299.653
										3273.69	677.723	631.469		3272.56	468.496	-24.45		3272.56	-12.287	4.51404		3272.56	319.703	287.532		3272.56	319.703	287.532
										3272.4	683.626	621.295		3271.27	448.303	-39.9661		3271.27	5.86548	5.41211		3271.27	353.817	305.57		3271.27	353.817	305.57
										3271.11	693.546	625.197		3269.98	466.306	-21.3097		3269.98	35.9376	6.71985		3269.98	311.541	331.64		3269.98	311.541	331.64
										3269.82	701.453	677.334		3268.69	422.007	55.6155		3268.69	55.3585	11.2469		3268.69	361.72	335.596		3268.69	361.72	335.596
										3268.54	689.262	663.138		3267.4	464.119	5.93201		3267.4	39.2887	26.4835		3267.4	317.449	319.458		3267.4	317.449	319.458
										3267.25	654.975	675.066		3266.11	484.118	-49.76		3266.11	23.2177	41.7189		3266.11	325.423	375.643		3266.11	325.423	375.643
										3265.96	699.042	672.928		3264.82	471.975	9.047		3264.82	8.75598	35.0042		3264.82	393.647	339.42		3264.82	393.647	339.42
										3264.67	694.891	718.991		3263.53	447.788	7.58899		3263.53	-5.57654	26.7286		3263.53	337.347	323.291		3263.53	337.347	323.291
										3263.38	757.005	676.686		3262.24	463.763	58.3289		3262.24	8.97986	15.1127		3262.24	377.435	381.45		3262.24	377.435	381.45
										3262.09	752.845	684.587		3260.95	429.551	24.7429		3260.95	39.9456	1.60596		3260.95	409.479	377.363		3260.95	409.479	377.363
										3260.8	744.672	752.701		3259.66	453.551	65.424		3259.66	51.7999	-7.12158		3259.66	445.524	401.373		3259.66	445.524	401.373
										3259.51	794.7	816.775		3258.37	475.536	17.8022		3258.37	26.9838	-6.68958		3258.37	455.471	417.348		3258.37	455.471	417.348
										3258.22	788.528	850.728		3257.08	441.341	50.4417		3257.08	2.16663	-6.16809		3257.08	463.408	425.292		3257.08	463.408	425.292
										3256.92	840.535	828.498		3255.79	461.314	20.8909		3255.79	-22.6512	-3.99731		3255.79	497.416	431.228		3255.79	497.416	431.228
										3255.63	806.277	914.583		3254.5	465.236	79.584		3254.5	-47.4803	-1.8175		3254.5	499.327	449.193		3254.5	499.327	449.193
										3254.34	892.35	910.398		3253.21	469.157	70.0858		3253.21	-21.6301	9.57214		3253.21	539.33	519.28		3253.21	539.33	519.28
										3253.05	876.14	1044.55		3251.91	479.09	90.6591		3251.91	20.6992	23.9611		3251.91	571.299	497.131		3251.91	571.299	497.131
										3251.76	986.22	1120.52		3250.62	478.998	101.203		3250.62	30.4077	18.2094		3250.62	613.278	491.023		3250.62	613.278	491.023
										3250.47	1026.11	1138.35		3249.33	474.899	87.6954		3249.33	2.07495	-11.0332		3249.33	619.172	545.031		3249.33	619.172	545.031
										3249.17	1074.01	1166.18		3248.04	470.801	98.2345		3248.04	-21.8284	-30.6461		3248.04	641.09	566.964		3248.04	641.09	566.964
										3247.88	1039.74	1316.21		3246.74	518.783	144.822		3246.74	-23.9825	-3.13965		3246.74	630.952	596.901		3246.74	630.952	596.901
										3246.59	1093.63	1370.04		3245.45	500.66	163.354		3245.45	-26.1476	24.3662		3245.45	696.919	544.718		3245.45	696.919	544.718
										3245.29	1097.42	1405.82		3244.16	504.568	147.841		3244.16	-19.0935	25.7415		3244.16	634.715	622.702		3244.16	634.715	622.702
										3244	1035.14	1443.59		3242.86	490.459	122.323		3242.86	-10.7806	23.5558		3242.86	718.672	646.605		3242.86	718.672	646.605
										3242.71	1072.98	1267.16		3241.57	518.385	110.825		3241.57	-12.7584	15.1798		3241.57	672.5	596.443		3241.57	672.5	596.443
										3241.41	1032.74	1234.89		3240.27	516.285	139.352		3240.27	-21.907	2.51318		3240.27	638.352	524.289		3240.27	638.352	524.289
										3240.12	1032.55	1192.63		3238.98	516.186	55.828		3238.98	-30.2764	-8.33398		3238.98	634.229	562.203		3238.98	634.229	562.203
										3238.82	1016.34	1116.38		3237.69	510.086	170.368		3237.69	-36.817	-14.9021		3237.69	650.11	536.09		3237.69	650.11	536.09
										3237.53	1026.15	1056.15		3236.39	485.989	168.867		3236.39	-42.7084	-21.2505		3236.39	571.987	525.988		3236.39	571.987	525.988
										3236.23	953.956	1053.95		3235.09	507.891	125.375		3235.09	4.93958	-9.4696		3235.09	567.878	471.899		3235.09	567.878	471.899
										3234.94	903.785	963.77		3233.8	507.793	183.858		3233.8	52.5865	2.3208		3233.8	531.784	531.784		3233.8	531.784	531.784
										3233.64	915.606	909.609		3232.5	495.703	196.345		3232.5	43.2827	-0.44946		3232.5	537.678	517.69		3232.5	537.678	517.69
										3232.35	915.431	919.428		3231.21	479.621	162.864		3231.21	12.2277	-8.77063		3231.21	467.63	465.632		3231.21	467.63	465.632
										3231.05	929.244	835.32		3229.91	527.482	169.355		3229.91	-8.08789	-8.29211		3229.91	473.535	465.543		3229.91	473.535	465.543
										3229.75	869.126	855.14		3228.62	485.43	75.9614		3228.62	-14.6343	3.50574		3228.62	513.397	449.472		3228.62	513.397	449.472
										3228.46	858.971	860.969		3227.32	495.323	168.349		3227.32	-20.7916	14.1031		3227.32	433.408	443.394		3227.32	433.408	443.394
										3227.16	828.848	856.809		3226.02	519.191	206.785		3226.02	-24.7201	18.0295		3226.02	445.306	439.315		3226.02	445.306	439.315
										3225.86	856.645	812.714		3224.72	525.081	161.352		3224.72	-28.6492	21.9557		3224.72	417.269	421.262		3224.72	417.269	421.262
										3224.57	814.555	824.537		3223.43	538.953	117.934		3223.43	-24.239	9.18115		3223.43	439.147	391.24		3223.43	439.147	391.24
										3223.27	834.359	794.438		3222.13	474.986	134.403		3222.13	-18.5399	-6.15393		3222.13	445.05	415.114		3222.13	445.05	415.114
										3221.97	806.259	774.328		3220.83	502.829	150.867		3220.83	-23.5415	-7.2196		3220.83	409.048	377.122		3220.83	409.048	377.122
										3220.67	830.048	756.222		3219.53	516.698	109.468		3219.53	-36.2443	1.95386		3219.53	406.974	428.919		3219.53	406.974	428.919
										3219.38	787.996	780.016		3218.23	570.453	205.713		3218.23	-37.1576	7.73694		3218.23	402.907	388.945		3218.23	402.907	388.945
										3218.08	833.719	769.894		3216.93	550.401	118.453		3216.93	-10.4218	5.51953		3216.93	360.951	333.033		3216.93	360.951	333.033
										3216.78	797.664	775.728		3215.64	510.419	136.899		3215.64	16.1031	3.50146		3215.64	330.975	386.802		3215.64	330.975	386.802
										3215.48	801.499	797.511		3214.34	562.15	115.47		3214.34	30.5669	12.6925		3214.34	380.747	378.754		3214.34	380.747	378.754
										3214.18	751.51	777.424		3213.04	540.119	106.006		3213.04	45.0402	21.8732		3213.04	364.73	356.757		3213.04	364.73	356.757
										3212.88	765.317	795.212		3211.74	583.854	72.6339		3211.74	36.2925	29.1234		3211.74	384.586	340.748		3211.74	384.586	340.748
										3211.58	767.162	773.14		3210.44	569.796	166.781		3210.44	19.204	35.6731		3210.44	352.636	350.644		3210.44	352.636	350.644
										3210.28	784.945	713.224		3209.14	583.63	87.5964		3209.14	2.9043	36.2616		3209.14	362.528	366.512		3209.14	362.528	366.512
										3208.98	756.908	744.957		3207.84	521.78	131.916		3207.84	-12.4558	29.65		3207.84	316.653	370.424		3207.84	316.653	370.424
										3207.68	762.738	736.848		3206.54	581.415	96.5726		3206.54	-21.4067	22.8979		3206.54	336.504	364.38		3206.54	336.504	364.38
										3206.38	768.564	770.555		3205.24	577.321	41.3352		3205.24	0.09131	15.4152		3205.24	360.328	336.439		3205.24	360.328	336.439
										3205.08	750.5	780.361		3203.93	547.355	17.9642		3203.93	21.5885	7.93176		3203.93	306.519	376.182		3203.93	306.519	376.182
										3203.78	790.163	716.52		3202.63	521.38	133.902		3202.63	32.0947	22.4374		3202.63	370.14	348.25		3202.63	370.14	348.25
										3202.47	778.071	744.242		3201.33	578.978	84.6577		3201.33	41.3104	39.533		3201.33	318.339	302.422		3201.33	318.339	302.422
										3201.17	742.11	791.849		3200.03	566.932	166.722		3200.03	31.5751	36.0479		3200.03	375.965	350.105		3200.03	375.965	350.105
										3199.87	745.946	755.891		3198.73	525.057	71.7461		3198.73	10.0491	19.7821		3198.73	324.183	340.094		3198.73	324.183	340.094
										3198.57	767.679	761.713		3197.42	530.922	127.93		3197.42	-1.94824	6.77551		3197.42	355.936	312.19		3197.42	355.936	312.19
										3197.27	779.462	801.335		3196.12	518.891	114.509		3196.12	4.63403	0.1687		3196.12	332.011	353.88		3196.12	332.011	353.88
										3195.96	755.456	805.157		3194.82	502.89	170.663		3194.82	10.0656	-6.3988		3194.82	327.971	343.873		3194.82	327.971	343.873
										3194.66	735.434	771.212		3193.51	469.008	113.518		3193.51	-1.81396	-12.1367		3193.51	345.794	347.782		3193.51	345.794	347.782
										3193.36	763.115	775.038		3192.21	524.553	64.3416		3192.21	-13.6842	-17.8754		3192.21	341.754	335.793		3192.21	341.754	335.793
										3192.05	782.837	749.06		3190.91	540.344	162.19		3190.91	-8.27551	0.5752		3190.91	331.756	337.715		3190.91	331.756	337.715
										3190.75	746.929	786.659		3189.6	528.323	61.3826		3189.6	1.82251	25.5955		3189.6	323.747	341.623		3189.6	323.747	341.623
										3189.45	756.716	804.383		3188.3	536.165	49.9741		3188.3	7.86975	30.8351		3188.3	331.628	321.699		3188.3	331.628	321.699
										3188.14	788.343	762.528		3186.99	482.456	68.3513		3186.99	10.0562	17.1742		3186.99	347.448	327.593		3186.99	347.448	327.593
										3186.84	802.089	768.338		3185.69	500.228	41.0656		3185.69	9.11145	3.72229		3185.69	357.306	329.515		3185.69	357.306	329.515
										3185.53	728.49	766.205		3184.38	555.702	23.7135		3184.38	-1.90381	-9.05969		3184.38	349.299	363.191		3184.38	349.299	363.191
										3184.23	781.934	764.073		3183.08	486.146	50.0211		3183.08	-12.9098	-21.8523		3183.08	333.357	345.263		3183.08	333.357	345.263
										3182.92	797.658	807.579		3181.77	515.811	-7.00403		3181.77	-20.5367	-16.8455		3181.77	339.245	325.358		3181.77	339.245	325.358
										3181.62	751.876	884.794		3180.47	495.877	88.7212		3180.47	-28.0347	-11.1595		3180.47	329.262	347.114		3180.47	329.262	347.114
										3180.31	801.318	837.02		3179.16	489.832	107.068		3179.16	-8.77319	-7.89392		3179.16	341.098	323.249		3179.16	341.098	323.249
										3179	759.519	832.893		3177.86	491.721	93.6833		3177.86	22.4774	-5.72876		3177.86	354.911	344.997		3177.86	354.911	344.997
										3177.7	797.045	799.027		3176.55	499.555	48.5867		3176.55	39.6674	-4.3042		3176.55	335.019	337.002		3176.55	335.019	337.002
										3176.39	802.838	846.449		3175.24	467.748	-34.1525		3175.24	37.4463	-3.90015		3175.24	321.081	368.649		3175.24	321.081	368.649
										3175.08	776.919	810.612		3173.94	477.566	33.7427		3173.94	36.6643	-4.67712		3173.94	370.559	323.001		3173.94	370.559	323.001
										3173.78	790.64	871.884		3172.63	503.23	42.174		3172.63	44.1316	-12.2042		3172.63	326.901	360.582		3172.63	326.901	360.582
										3172.47	814.262	810.3		3171.32	439.746	52.5835		3171.32	51.5983	-19.7219		3171.32	332.781	350.608		3171.32	332.781	350.608
										3171.16	764.586	812.125		3170.01	447.583	33.2802		3170.01	45.894	-35.7701		3170.01	336.678	366.384		3170.01	336.678	366.384
										3169.85	809.988	863.459		3168.71	449.477	73.3871		3168.71	38.3787	-53.0094		3168.71	338.593	348.493		3168.71	338.593	348.493
										3168.55	782.112	788.052		3167.4	502.842	22.4116		3167.4	35.1628	-39.0488		3167.4	320.711	348.426		3167.4	320.711	348.426
										3167.24	789.88	781.961		3166.09	413.677	46.6692		3166.09	34.6962	-5.14868		3166.09	344.401	374.09		3166.09	344.401	374.09
										3165.93	775.873	815.458		3164.78	470.986	116.433		3164.78	34.5288	20.3309		3164.78	338.397	356.208		3164.78	338.397	356.208
										3164.62	779.681	821.238		3163.47	462.981	67.4557		3163.47	34.9406	29.5598		3163.47	320.525	304.697		3163.47	320.525	304.697
										3163.31	720.176	807.23		3162.16	470.805	60.0378		3162.16	35.291	37.2079		3162.16	322.442	334.311		3162.16	322.442	334.311
										3162	727.95	787.294		3160.85	492.47	24.9335		3160.85	34.8212	25.2557		3160.85	312.491	312.491		3160.85	312.491	312.491
										3160.69	745.61	816.808		3159.54	472.601	74.8708		3159.54	34.3506	13.3029		3159.54	312.431	304.521		3159.54	312.431	304.521
										3159.38	741.511	775.126		3158.23	454.717	41.7523		3158.23	18.209	12.7498		3158.23	328.187	326.21		3158.23	328.187	326.21
										3158.07	761.138	796.724		3156.92	515.905	36.3199		3156.92	-1.69348	14.9155		3156.92	320.217	347.89		3156.92	320.217	347.89
										3156.76	820.29	808.43		3155.61	460.47	-46.1862		3155.61	-5.80664	10.8611		3155.61	304.345	339.918		3155.61	304.345	339.918
										3155.45	806.298	796.417		3154.3	446.55	-27.8916		3154.3	3.42944	1.54626		3154.3	335.901	318.118		3154.3	335.901	318.118
										3154.14	772.554	768.602		3152.99	472.146	106.951		3152.99	10.7148	1.25073		3152.99	320.032	335.836		3152.99	320.032	335.836
										3152.83	717.092	867.227		3151.68	472.055	-13.051		3151.68	12.889	24.6145		3151.68	308.12	302.194		3151.68	308.12	302.194
										3151.52	762.381	770.281		3150.37	448.267	3.24988		3150.37	14.8828	47.2979		3150.37	312.01	308.06		3150.37	312.01	308.06
										3150.21	693.12	712.867		3149.05	469.899	41.2621		3149.05	2.03577	13.2207		3149.05	308.001	327.745		3149.05	308.001	327.745
										3148.9	787.753	797.625		3147.74	467.834	16.0905		3147.74	-10.822	-20.8469		3147.74	357.291	319.786		3147.74	357.291	319.786
										3147.58	718.514	710.618		3146.43	497.348	22.5055		3146.43	-4.47058	-8.58508		3146.43	282.225	337.486		3146.43	282.225	337.486
										3146.27	771.661	747.979		3145.12	461.735	34.8369		3145.12	8.29968	19.1958		3145.12	321.636	315.716		3145.12	321.636	315.716
										3144.96	779.405	735.996		3143.8	495.184	53.0813		3143.8	0.89941	32.3965		3143.8	321.574	293.954		3143.8	321.574	293.954
										3143.65	757.554	725.99		3142.49	439.86	45.6749		3142.49	-27.8816	30.1367		3142.49	321.512	327.429		3142.49	321.512	327.429
										3142.33	733.74	704.153		3141.18	487.105	-30.7523		3141.18	-44.9734	24.3064		3141.18	297.785	295.813		3141.18	297.785	295.813
										3141.02	723.738	733.598		3139.86	488.983	13.1229		3139.86	-21.5662	6.125		3139.86	289.841	272.095		3139.86	289.841	272.095
										3139.71	713.74	733.457		3138.55	484.946	-51.4424		3138.55	1.84045	-12.0564		3138.55	281.899	343.01		3138.55	281.899	343.01
										3138.39	713.603	723.459		3137.24	482.881	-7.58276		3137.24	3.9364	-38.7783		3137.24	311.409	301.554		3137.24	311.409	301.554
										3137.08	713.465	705.582		3135.92	482.788	-30.7401		3135.92	5.22144	-65.8208		3135.92	299.526	295.585		3135.92	299.526	295.585
										3135.76	735.003	746.826		3134.61	478.755	-24.3369		3134.61	-16.5442	-64.8439		3134.61	293.558	317.2		3134.61	293.558	317.2
										3134.45	695.459	693.489		3133.29	498.361	33.278		3133.29	-48.021	-52.0579		3133.29	271.833	321.078		3133.29	271.833	321.078
										3133.13	663.809	728.811		3131.98	470.693	-25.3276		3131.98	-51.9381	-38.082		3131.98	273.75	305.261		3131.98	273.75	305.261
										3131.82	720.793	712.915		3130.66	445.004	-5.14966		3130.66	-21.4362	-22.6366		3130.66	291.419	291.419		3130.66	291.419	291.419
										3130.5	724.592	695.057		3129.35	462.636	32.7372		3129.35	2.64502	-10.4917		3129.35	283.488	279.551		3129.35	283.488	279.551
										3129.19	702.797	665.393		3128.03	511.754	5.65503		3128.03	-1.38477	-12.7578		3128.03	281.465	277.528		3128.03	281.465	277.528
										3127.87	728.249	692.82		3126.71	438.843	-9.61145		3126.71	-5.42505	-15.024		3126.71	310.929	263.699		3126.71	310.929	263.699
										3126.56	649.394	712.365		3125.4	482.044	-22.9056		3125.4	-2.05615	-9.89087		3125.4	261.681	275.454		3125.4	261.681	275.454
										3125.24	704.358	710.261		3124.08	476.05	26.7528		3124.08	1.89209	-4.18823		3124.08	283.269	243.926		3124.08	283.269	243.926
										3123.92	682.584	686.518		3122.76	436.623	-21.9484		3122.76	8.20898	-8.60632		3122.76	257.647	257.647		3122.76	257.647	257.647
										3122.61	751.288	692.286		3121.45	454.236	33.5864		3121.45	15.6957	-17.9646		3121.45	285.126	277.261		3121.45	285.126	277.261
										3121.29	731.479	642.994		3120.13	444.318	-52.4542		3120.13	7.70154	-21.0636		3120.13	289.003	322.426		3120.13	289.003	322.426
										3119.97	723.474	723.474		3118.81	456.026	-24.4564		3118.81	-22.0634	-15.3529		3118.81	290.913	273.223		3118.81	290.913	273.223
										3118.65	741.025	676.161		3117.5	467.73	-4.33179		3117.5	-44.569	-7.3728		3117.5	298.718	281.031		3117.5	298.718	281.031
										3117.33	719.265	664.239		3116.18	426.377	37.3964		3116.18	-29.0957	12.5364		3116.18	265.258	271.152		3116.18	265.258	271.152
										3116.02	705.372	697.513		3114.86	475.407	-3.40173		3114.86	-13.6229	32.4353		3114.86	294.674	304.496		3114.86	294.674	304.496
										3114.7	744.525	746.49		3113.54	412.464	18.6661		3113.54	5.86914	20.9939		3113.54	288.725	247.478		3113.54	288.725	247.478
										3113.38	728.669	697.244		3112.22	453.623	-22.1165		3112.22	25.7804	6.29187		3112.22	272.959	270.995		3112.22	272.959	270.995
										3112.06	712.819	697.109		3110.9	473.169	-21.6542		3110.9	10.9506	-12.4709		3110.9	274.87	267.016		3110.9	274.87	267.016
										3110.74	691.085	698.938		3109.58	473.077	41.6215		3109.58	-22.4197	-33.4041		3109.58	255.187	265.002		3109.58	255.187	265.002
										3109.42	720.395	702.729		3108.26	447.472	26.3672		3108.26	-37.6405	-42.9576		3108.26	264.951	272.801		3108.26	264.951	272.801
										3108.1	675.118	688.856		3106.94	467.008	-30.0902		3106.94	-25.7122	-35.4717		3106.94	274.711	284.522		3106.94	274.711	284.522
										3106.78	720.117	700.496		3105.62	466.918	15.4883		3105.62	-14.9646	-28.7662		3105.62	284.467	276.619		3105.62	284.467	276.619
										3105.46	712.131	708.208		3104.3	431.521	35.5485		3104.3	-11.0283	-26.6117		3104.3	276.566	266.759		3104.3	276.566	266.759
										3104.14	737.492	682.572		3102.98	435.36	-9.11646		3102.98	-7.09216	-24.4573		3102.98	292.201	278.474		3102.98	292.201	278.474
										3102.82	692.246	749.116		3101.66	429.394	-8.67053		3101.66	-5.547	-19.1035		3101.66	268.616	247.049		3101.66	268.616	247.049
										3101.5	747.011	650.938		3100.34	470.478	-6.26611		3100.34	-4.27234	-13.38		3100.34	303.85	280.326		3100.34	303.85	280.326
										3100.18	693.939	684.137		3099.02	452.748	2.01538		3099.02	-2.41895	-9.96753		3099.02	270.473	297.912		3099.02	270.473	297.912
										3098.86	721.243	644.807		3097.7	454.62	-34.7791		3097.7	-0.26587	-7.81519		3097.7	280.218	276.299		3097.7	280.218	276.299
										3097.54	689.752	683.873		3096.37	468.246	24.4402		3096.37	-3.76343	-9.89343		3096.37	276.246	266.45		3096.37	276.246	266.45
										3096.21	691.578	681.782		3095.05	448.568	-2.55396		3095.05	-15.8319	-18.412		3095.05	276.192	272.275		3095.05	276.192	272.275
										3094.89	699.279	667.939		3093.73	473.941	-72.6248		3093.73	-23.781	-24.2712		3093.73	276.139	270.264		3093.73	276.139	270.264
										3093.57	665.851	652.143		3092.41	440.562	-95.6781		3092.41	-8.28125	-14.9912		3092.41	264.337	283.918		3092.41	264.337	283.918
										3092.25	702.925	681.387		3091.08	456.139	-11.0522		3091.08	7.21814	-5.72144		3091.08	291.694	270.159		3091.08	291.694	270.159
										3090.92	698.874	671.467		3089.76	456.05	-39.9841		3089.76	18.7168	-1.25208		3089.76	287.723	252.491		3089.76	287.723	252.491
										3089.6	735.927	690.91		3088.44	405.082	-10.1992		3088.44	29.7847	2.68665		3088.44	275.926	281.796		3088.44	275.926	281.796
										3088.28	702.518	647.725		3087.11	463.7	-23.4717		3087.11	20.4314	3.71472		3087.11	279.785	281.742		3087.11	279.785	281.742
										3086.95	698.469	674.991		3085.79	444.049	-25.0049		3085.79	0.33777	3.20251		3085.79	260.17	260.17		3085.79	260.17	260.17
										3085.63	710.071	674.861		3084.46	434.184	-71.5225		3084.46	-17.5864	-9.67017		3084.46	267.943	277.722		3084.46	267.943	277.722
										3084.3	702.11	678.642		3083.14	418.457	-39.8086		3083.14	-32.3514	-40.4734		3083.14	283.534	244.426		3083.14	283.534	244.426
										3082.98	725.439	688.287		3081.82	443.792	-8.10815		3081.82	-42.1776	-66.4874		3081.82	279.569	291.299		3081.82	279.569	291.299
										3081.65	725.299	694.019		3080.49	435.887	-62.4274		3080.49	-26.6541	-67.8916		3080.49	293.198	295.152		3080.49	293.198	295.152
										3080.33	719.295	703.658		3079.17	418.215	-30.7397		3079.17	-11.1312	-69.2963		3079.17	304.867	267.735		3079.17	304.867	267.735
										3079	701.568	697.659		3077.84	465.027	-51.8224		3077.84	-8.70911	-72.3414		3077.84	275.499	296.992		3077.84	275.499	296.992
										3077.68	699.478	717.063		3076.51	420.006	-10.3855		3076.51	-7.44775	-75.5271		3076.51	269.585	289.121		3076.51	269.585	289.121
										3076.35	658.32	693.483		3075.19	443.363	-43.1869		3075.19	-11.0076	-64.2635		3075.19	310.549	261.721		3075.19	310.549	261.721
										3075.03	740.223	742.176		3073.86	425.702	-1.77258		3073.86	-16.8676	-46.0603		3073.86	271.434	255.812		3073.86	271.434	255.812
										3073.7	722.505	683.451		3072.53	415.858	6.43213		3072.53	-21.1985	-29.3973		3072.53	292.858	304.572		3072.53	292.858	304.572
										3072.37	771.174	743.841		3071.21	450.914	-32.2157		3071.21	-23.51	-14.745		3071.21	290.849	275.233		3071.21	290.849	275.233
										3071.05	696.85	690.994		3069.88	448.875	-27.9156		3069.88	-24.4525	-4.17346		3069.88	263.47	251.76		3069.88	263.47	251.76
										3069.72	704.522	683.054		3068.55	388.299	-47.0344		3068.55	-19.6255	-10.942		3068.55	318.054	267.322		3068.55	318.054	267.322
										3068.39	721.946	700.483		3067.23	450.652	4.08264		3067.23	-14.7892	-17.7012		3067.23	304.336	271.172		3067.23	304.336	271.172
										3067.06	721.807	702.298		3065.9	399.852	-63.8024		3065.9	-9.95361	-37.1908		3065.9	317.931	267.218		3065.9	317.931	267.218
										3065.74	766.528	704.113		3064.57	430.977	-43.908		3064.57	-5.12866	-57.3508		3064.57	280.817	282.767		3064.57	280.817	282.767
										3064.41	723.478	678.626		3063.24	426.994	-14.2745		3063.24	11.1051	-45.8517		3063.24	280.763	278.813		3063.24	280.763	278.813
										3063.08	682.394	697.992		3061.91	446.405	-72.3762		3061.91	32.0087	-21.3627		3061.91	286.557	282.658		3061.91	286.557	282.658
										3061.75	727.096	684.211		3060.58	428.777	-75.8866		3060.58	43.6914	-7.36426		3060.58	286.501	272.858		3060.58	286.501	272.858
										3060.42	693.824	668.487		3059.25	434.54	-44.3229		3059.25	44.9535	-5.2063		3059.25	294.24	303.983		3059.25	294.24	303.983
										3059.09	748.249	652.769		3057.92	430.56	-34.205		3057.92	39.1946	-6.55908		3057.92	301.976	290.287		3057.92	301.976	290.287
										3057.76	703.296	728.622		3056.6	420.737	-14.3528		3056.6	10.0652	-19.592		3056.6	284.387	313.605		3056.6	284.387	313.605
										3056.43	744.064	707.055		3055.27	432.341	-37.356		3055.27	-19.0649	-32.6255		3055.27	297.964	255.12		3055.27	297.964	255.12
										3055.1	669.917	648.496		3053.94	424.468	-27.2516		3053.94	-0.26563	-9.2793		3053.94	313.484	268.7		3053.94	313.484	268.7
										3053.77	743.776	660.052		3052.6	436.067	17.887		3052.6	18.8625	14.3359		3052.6	313.423	255.021		3052.6	313.423	255.021
										3052.44	671.605	700.805		3051.27	404.841	-1.22253		3051.27	15.0305	1.45105		3051.27	270.543	297.791		3051.27	270.543	297.791
										3051.11	737.649	743.488		3049.94	449.52	-41.7334		3049.94	3.75769	-23.2343		3049.94	301.626	289.95		3049.94	301.626	289.95
										3049.78	718.047	706.371		3048.61	433.868	-43.3188		3048.61	6.4541	-25.09		3048.61	309.35	291.839		3048.61	309.35	291.839
										3048.45	714.017	698.452		3047.28	389.044	23.176		3047.28	22.0299	-5.93628		3047.28	301.509	297.618		3047.28	301.509	297.618
										3047.12	733.33	704.153		3045.95	416.196	25.4644		3045.95	32.7445	0.21655		3045.95	282.002	303.395		3045.95	282.002	303.395
										3045.79	721.519	700.127		3044.62	406.393	-57.8076		3044.62	31.319	-26.2606		3044.62	307.226	322.781		3044.62	307.226	322.781
										3044.46	684.436	713.602		3043.28	414.091	-16.6288		3043.28	29.9727	-50.3284		3043.28	297.446	291.613		3043.28	297.446	291.613
										3043.12	701.8	682.359		3041.95	427.617	-60.9902		3041.95	30.3356	-28.4764		3041.95	289.613	316.825		3041.95	289.613	316.825
										3041.79	746.368	707.495		3040.62	421.704	-87.8474		3040.62	30.6875	-6.62549		3040.62	318.707	316.764		3040.62	318.707	316.764
										3040.46	746.223	701.528		3039.29	442.995	-23.377		3039.29	12.7792	-13.9945		3039.29	301.159	293.387		3039.29	301.159	293.387
										3039.12	753.85	703.335		3037.95	419.598	13.8704		3037.95	-9.2699	-27.9641		3037.95	320.526	306.928		3037.95	320.526	306.928
										3037.79	745.934	722.624		3036.62	458.361	-12.9927		3036.62	-16.6696	-23.6342		3036.62	291.331	285.504		3036.62	291.331	285.504
										3036.46	718.599	703.062		3035.29	423.319	-72.8572		3035.29	-13.63	-6.25452		3035.29	306.809	295.158		3035.29	306.809	295.158
										3035.12	704.868	751.471		3033.95	425.178	-49.2189		3033.95	-16.2515	-0.18591		3033.95	326.164	302.867		3033.95	326.164	302.867
										3033.79	710.555	704.731		3032.62	417.332	-15.8872		3032.62	-29.3433	-15.0673		3032.62	312.513	333.865		3032.62	312.513	333.865
										3032.46	708.477	704.595		3031.28	413.369	-7.79846		3031.28	-38.9858	-26.8191		3031.28	329.919	291.105		3031.28	329.919	291.105
										3031.12	766.559	671.467		3029.95	424.931	-71.5076		3029.95	-23.3889	-15.6914		3029.95	279.407	310.452		3029.95	279.407	310.452
										3029.79	741.187	706.262		3028.61	434.549	-51.7761		3028.61	-7.8031	-4.57471		3028.61	310.392	287.112		3028.61	310.392	287.112
										3028.45	770.142	700.305		3027.28	417.008	18.374		3027.28	0.62244	-15.7878		3027.28	316.15	306.453		3027.28	316.15	306.453
										3027.12	729.262	700.169		3025.94	414.988	-12.3423		3025.94	8.15723	-29.7816		3025.94	329.664	314.15		3025.94	329.664	314.15
										3025.78	705.851	775.661		3024.61	399.397	51.953		3024.61	-5.0387	-13.5757		3024.61	314.089	306.334		3024.61	314.089	306.334
										3024.44	750.306	705.714		3023.27	443.904	-104.762		3023.27	-28.9052	18.1796		3023.27	314.028	327.597		3023.27	314.028	327.597
										3023.11	744.345	781.175		3021.93	436.066	-15.2823		3021.93	-35.7828	32.9542		3021.93	331.41	315.905		3021.93	331.41	315.905
										3021.77	722.883	730.635		3020.6	399.165	-20.7867		3020.6	-20.1707	25.2386		3020.6	317.782	331.346		3020.6	317.782	331.346
										3020.43	678.177	703.366		3019.26	410.711	41.5154		3019.26	-6.37915	12.5927		3019.26	331.281	308.034		3019.26	331.281	308.034
										3019.1	743.913	745.85		3017.92	468.74	-55.0375		3017.92	0.25171	-19.3738		3017.92	319.595	298.289		3017.92	319.595	298.289
										3017.76	801.875	757.327		3016.59	422.171	-72.155		3016.59	6.89136	-51.351		3016.59	327.28	327.28		3016.59	327.28	327.28
										3016.42	774.608	714.576		3015.25	393.047	17.2219		3015.25	-3.13916	-56.1483		3015.25	333.025	296.237		3015.25	333.025	296.237
										3015.09	791.883	695.076		3013.91	447.173	44.6167		3013.91	-13.5703	-60.276		3013.91	321.345	321.345		3013.91	321.345	321.345
										3013.75	745.271	753.014		3012.57	439.345	-3.48364		3012.57	-3.12219	-39.4843		3012.57	303.864	342.573		3012.57	303.864	342.573
										3012.41	750.933	723.837		3011.23	443.13	35.5121		3011.23	14.2948	-10.3833		3011.23	327.026	323.156		3011.23	327.026	323.156
										3011.07	717.892	750.787		3009.89	431.436	-31.9174		3009.89	16.1918	1.32751		3009.89	338.571	305.681		3009.89	338.571	305.681
										3009.73	762.249	748.707		3008.56	437.155	-20.0153		3008.56	3.94788	-2.81201		3008.56	324.965	346.242		3008.56	324.965	346.242
										3008.39	733.088	773.707		3007.22	406.127	-2.31812		3007.22	4.32336	-6.14197		3007.22	373.25	293.959		3007.22	373.25	293.959
										3007.05	761.954	721.342		3005.88	446.653	23.1062		3005.88	34.3483	-7.5824		3005.88	348.041	344.174		3005.88	348.041	344.174
										3005.71	736.67	767.606		3004.54	407.903	25.3202		3004.54	59.462	-8.88379		3004.54	326.709	371.172		3004.54	326.709	371.172
										3004.38	763.591	753.925		3003.2	407.823	-14.9895		3003.2	23.8156	-8.52502		3003.2	345.973	334.377		3003.2	345.973	334.377
										3003.03	813.695	726.72		3001.86	438.663	47.1335		3001.86	-11.8315	-8.16675		3001.86	361.366	371.028		3001.86	361.366	371.028
										3001.69	784.551	780.686		3000.52	405.733	31.9498		3000.52	-19.1194	-17.7789		3000.52	369.024	365.16		3000.52	369.024	365.16
										3000.35	743.826	730.302		2999.18	415.313	-14.1368		2999.18	-21.478	-29.1221		2999.18	326.455	349.635		2999.18	326.455	349.635
										2999.01	730.16	724.366		2997.83	455.79	-48.6196		2997.83	-14.2072	-33.0951		2997.83	365.018	368.881		2997.83	365.018	368.881
										2997.67	795.682	731.95		2996.49	440.254	-7.78235		2996.49	-1.26685	-32.7386		2996.49	332.121	359.154		2996.49	332.121	359.154
										2996.33	789.735	733.739		2995.15	476.849	34.9678		2995.15	3.97278	-34.5925		2995.15	391.904	349.432		2995.15	391.904	349.432
										2994.99	756.762	797.303		2993.81	420.781	-38.1105		2993.81	-1.99829	-39.6368		2993.81	384.107	330.062		2993.81	384.107	330.062
										2993.65	762.406	810.659		2992.47	472.804	14.2766		2992.47	-10.8203	-46.7021		2992.47	374.384	376.313		2992.47	374.384	376.313
										2992.3	737.171	777.696		2991.12	455.347	24.1941		2991.12	-32.1025	-62.5674		2991.12	409.041	382.029		2991.12	409.041	382.029
										2990.96	758.251	777.545		2989.78	426.323	30.249		2989.78	-53.3856	-78.4231		2989.78	387.742	376.167		2989.78	387.742	376.167
										2989.62	754.246	829.477		2988.44	470.6	24.7291		2988.44	-35.469	-72.5092		2988.44	378.023	370.308		2988.44	378.023	370.308
										2988.28	759.885	794.601		2987.1	397.233	-38.6387		2987.1	-16.2137	-65.8461		2987.1	397.233	387.591		2987.1	397.233	387.591
										2986.93	834.94	819.514		2985.75	437.642	31.0447		2985.75	-27.9486	-45.0231		2985.75	408.723	385.588		2985.75	408.723	385.588
										2985.59	823.21	846.345		2984.41	452.978	-16.8809		2984.41	-50.1639	-19.4105		2984.41	383.585	377.803		2984.41	383.585	377.803
										2984.25	819.196	813.413		2983.07	468.307	56.6249		2983.07	-44.6401	-10.5382		2983.07	400.855	379.656		2983.07	400.855	379.656
										2982.9	817.109	836.381		2981.72	435.46	45.322		2981.72	-14.5472	-16.4969		2981.72	366.095	391.143		2981.72	366.095	391.143
										2981.56	807.317	822.731		2980.38	471.978	5.12585		2980.38	5.11536	-23.0156		2980.38	389.141	419.964		2980.38	389.141	419.964
										2980.21	820.644	830.276		2979.03	435.291	68.9529		2979.03	1.84729	-30.7847		2979.03	442.995	433.365		2979.03	442.995	433.365
										2978.87	826.263	828.189		2977.69	394.767	7.58508		2977.69	0.11865	-38.3843		2977.69	412.098	415.949		2977.69	412.098	415.949
										2977.52	839.582	845.359		2976.34	425.495	79.087		2976.34	13.0894	-44.3442		2976.34	417.794	400.466		2976.34	417.794	400.466
										2976.18	849.045	804.764		2975	433.112	62.0142		2975	26.0691	-50.3148		2975	425.413	454.287		2975	425.413	454.287
										2974.83	875.829	864.279		2973.65	477.293	60.3445		2973.65	11.2285	-20.5258		2973.65	440.726	450.349		2973.65	440.726	450.349
										2973.49	841.017	867.96		2972.3	432.944	39.434		2972.3	-7.39246	14.123		2972.3	473.352	448.337		2972.3	473.352	448.337
										2972.14	831.233	879.336		2970.96	459.793	31.9976		2970.96	-15.8245	4.97144		2970.96	457.869	438.631		2970.96	457.869	438.631
										2970.79	823.376	915.717		2969.61	407.771	5.33105		2969.61	-19.1072	-26.3109		2969.61	482.785	459.704		2969.61	482.785	459.704
										2969.45	838.603	877.071		2968.26	467.307	107.519		2968.26	-19.5402	-29.0533		2968.26	438.461	478.845		2968.26	438.461	478.845
										2968.1	880.747	913.438		2966.92	449.912	90.4623		2966.92	-16.5038	2.90381		2966.92	432.607	455.68		2966.92	432.607	455.68
										2966.75	867.117	907.493		2965.57	470.97	102.246		2965.57	-16.4581	18.1805		2965.57	469.047	447.902		2965.57	469.047	447.902
										2965.41	861.181	936.15		2964.22	428.595	71.7434		2964.22	-26.0734	-20.3536		2964.22	459.346	478.566		2964.22	459.346	478.566
										2964.06	837.951	914.827		2962.88	468.865	27.8024		2962.88	-35.5588	-56.5878		2962.88	445.806	451.571		2962.88	445.806	451.571
										2962.71	843.553	968.452		2961.53	463.01	54.9637		2961.53	-39.7549	-2.91223		2961.53	455.325	464.931		2961.53	455.325	464.931
										2961.36	818.414	929.841		2960.18	426.424	62.9064		2960.18	-43.9417	50.7629		2960.18	432.187	480.208		2960.18	432.187	480.208
										2960.02	843.224	900.848		2958.83	457.069	138.063		2958.83	-44.469	44.2374		2958.83	468.591	491.637		2958.83	468.591	491.637
										2958.67	887.23	904.514		2957.48	439.699	128.708		2957.48	-44.1373	23.7714		2957.48	526.103	487.701		2957.48	526.103	487.701
										2957.32	883.217	952.339		2956.13	470.329	107.838		2956.13	-38.916	-1.0448		2956.13	491.446	478.008		2956.13	491.446	478.008
										2955.97	833.134	994.386		2954.78	426.093	138.8		2954.78	-30.4351	-28.7614		2954.78	477.915	474.076		2954.78	477.915	474.076
										2954.62	900.147	975		2953.43	424.091	92.9929		2953.43	-20.1948	-44.7683		2953.43	483.578	539.228		2953.43	483.578	539.228
										2953.27	884.621	963.296		2952.08	471.973	141.216		2952.08	-7.19556	-42.6061		2952.08	487.322	539.123		2952.08	487.322	539.123
										2951.92	917.064	965.027		2950.73	450.781	116.529		2950.73	0.01331	-33.6738		2950.73	516	506.409		2950.73	516	506.409
										2950.57	903.458	934.149		2949.38	466.036	155.141		2949.38	-18.6682	5.5979		2949.38	471.789	494.803		2949.38	471.789	494.803
										2949.22	905.2	914.789		2948.03	444.853	136.217		2948.03	-37.3503	44.8595		2948.03	542.644	511.964		2948.03	542.644	511.964
										2947.87	882.015	997.06		2946.68	435.181	54.0374		2946.68	-13.743	44.5004		2946.68	532.953	546.372		2946.68	532.953	546.372
										2946.52	891.428	931.686		2945.33	465.763	132.896		2945.33	11.0431	43.0306		2945.33	532.849	483.014		2945.33	532.849	483.014
										2945.17	866.338	964.088		2943.98	490.585	131.238		2943.98	3.229	7.58081		2943.98	515.498	504		2943.98	515.498	504
										2943.81	908.328	921.742		2942.63	496.238	121.92		2942.63	-14.5756	-38.2893		2942.63	524.977	511.566		2942.63	524.977	511.566
										2942.46	848.757	942.638		2941.27	453.998	89.6202		2941.27	-25.8008	-61.8999		2941.27	540.2	555.525		2941.27	540.2	555.525
										2941.11	898.397	988.428		2939.92	457.74	76.4868		2939.92	-31.8269	-67.9012		2939.92	536.264	503.705		2939.92	536.264	503.705
										2939.76	909.713	965.253		2938.57	463.395	143.785		2938.57	-17.7233	-75.4927		2938.57	520.841	505.522		2938.57	520.841	505.522
										2938.41	905.706	953.576		2937.22	532.227	147.88		2937.22	33.3798	-86.0344		2937.22	522.654	495.851		2937.22	522.654	495.851
										2937.05	909.358	984.021		2935.86	482.356	96.4685		2935.86	69.6923	-89.2466		2935.86	524.466	522.552		2935.86	524.466	522.552
										2935.7	957.033	981.916		2934.51	443.987	56.561		2934.51	20.124	-49.889		2934.51	530.105	532.019		2934.51	530.105	532.019
										2934.35	947.278	964.501		2933.16	499.388	169.741		2933.16	-29.4551	-10.5325		2933.16	537.656	503.215		2933.16	537.656	503.215
										2932.99	962.4	958.573		2931.8	455.292	116.448		2931.8	-16.6244	-30.1758		2931.8	520.334	514.595		2931.8	520.334	514.595
										2931.64	910.563	933.518		2930.45	470.505	74.6564		2930.45	0.02576	-53.4196		2930.45	520.233	510.67		2930.45	520.233	510.67
										2930.28	908.473	919.948		2929.09	453.203	210.722		2929.09	6.62537	-57.2435		2929.09	506.746	510.57		2929.09	506.746	510.57
										2928.93	898.735	963.75		2927.74	489.44	103.929		2927.74	9.67371	-54.1685		2927.74	537.237	483.704		2927.74	537.237	483.704
										2927.57	940.62	952.091		2926.38	474.053	144.366		2926.38	8.32214	-39.4133		2926.38	502.725	516.106		2926.38	502.725	516.106
										2926.22	927.057	904.119		2925.03	460.582	154.213		2925.03	3.18994	-14.5486		2925.03	496.894	538.939		2925.03	496.894	538.939
										2924.86	894.388	953.631		2923.67	473.868	99.0936		2923.67	0.78699	6.0658		2923.67	548.387	548.387		2923.67	548.387	548.387
										2923.51	875.106	968.731		2922.32	431.747	128.056		2922.32	3.83325	18.2192		2922.32	515.804	483.327		2922.32	515.804	483.327
										2922.15	936.066	894.039		2920.96	473.683	139.821		2920.96	5.18933	26.8828		2920.96	481.323	511.883		2920.96	481.323	511.883
										2920.8	922.514	899.595		2919.61	502.235	103.844		2919.61	-4.49524	12.686		2919.61	511.784	502.235		2919.61	511.784	502.235
										2919.44	861.227	912.786		2918.25	523.139	151.891		2918.25	-14.1804	-1.521		2918.25	532.686	502.137		2918.25	532.686	502.137
										2918.08	912.608	885.879		2916.89	492.495	108.297		2916.89	-5.22607	-21.6586		2916.89	492.495	479.133		2916.89	492.495	479.133
										2916.73	853.256	948.699		2915.54	459.954	181.144		2915.54	5.08716	-42.2369		2915.54	469.497	475.222		2915.54	469.497	475.222
										2915.37	883.625	917.978		2914.18	519.017	97.4982		2914.18	3.4104	-36.8353		2914.18	463.681	478.946		2914.18	463.681	478.946
										2914.01	860.556	866.28		2912.82	436.881	124.54		2912.82	-2.63696	-21.944		2912.82	494.115	520.824		2912.82	494.115	520.824
										2912.66	864.203	883.281		2911.46	513.092	199.26		2911.46	-10.1549	-2.19299		2911.46	476.852	471.13		2911.46	476.852	471.13
										2911.3	854.498	909.812		2910.1	511.085	60.3682		2910.1	-18.944	21.8071		2910.1	524.435	484.387		2910.1	524.435	484.387
										2909.94	879.122	898.192		2908.75	476.666	9.24133		2908.75	-24.373	30.2373		2908.75	467.132	463.319		2908.75	467.132	463.319
										2908.58	865.604	838.912		2907.39	489.917	139.237		2907.39	-23.1527	7.82715		2907.39	484.198	467.041		2907.39	484.198	467.041
										2907.22	903.561	840.654		2906.03	520.316	69.0649		2906.03	-21.803	-12.8234		2906.03	503.163	497.445		2906.03	503.163	497.445
										2905.86	861.455	859.549		2904.67	501.159	59.902		2904.67	-19.6738	-22.5044		2904.67	518.309	489.726		2904.67	518.309	489.726
										2904.5	893.681	868.909		2903.31	472.484	22.1702		2903.31	-17.5455	-32.186		2903.31	482.009	459.147		2903.31	482.009	459.147
										2903.14	836.352	876.36		2901.95	460.963	79.6976		2901.95	-9.40747	13.9022		2901.95	474.296	436.2		2901.95	474.296	436.2
										2901.78	851.427	857.141		2900.59	493.248	97.2157		2900.59	-0.90002	63.4403		2900.59	462.777	441.828		2900.59	462.777	441.828
										2900.42	879.827	877.922		2899.23	508.384	122.348		2899.23	5.56702	31.3779		2899.23	476.015	420.797		2899.23	476.015	420.797
										2899.06	885.367	841.575		2897.87	481.633	46.5801		2897.87	11.333	-28.3954		2897.87	460.693	434.041		2897.87	460.693	434.041
										2897.7	875.676	849.025		2896.51	502.476	58.3993		2896.51	8.57886	-50.0585		2896.51	504.379	458.699		2896.51	504.379	458.699
										2896.34	854.569	890.731		2895.15	481.445	131.114		2895.15	-1.14587	-40.6019		2895.15	473.834	471.931		2895.15	473.834	471.931
										2894.98	860.111	839.179		2893.79	471.838	72.5287		2893.79	-1.10107	-27.2358		2893.79	441.397	454.715		2893.79	441.397	454.715
										2893.62	903.701	918.922		2892.42	505.986	29.1897		2892.42	16.5331	-6.84009		2892.42	532.617	467.942		2892.42	532.617	467.942
										2892.26	865.482	852.167		2891.06	507.789	16.3031		2891.06	33.7164	10.2749		2891.06	462.145	427.912		2891.06	462.145	427.912
										2890.9	846.295	899.545		2889.7	492.478	85.1896		2889.7	48.6195	10.61		2889.7	429.73	450.646		2889.7	429.73	450.646
										2889.54	840.426	851.834		2888.34	463.866	32.386		2888.34	63.5221	10.9446		2888.34	454.36	475.272		2888.34	454.36	475.272
										2888.17	874.48	859.272		2886.97	473.279	78.4459		2886.97	34.984	12.1689		2886.97	478.981	423.86		2886.97	478.981	423.86
										2886.81	769.772	847.7		2885.61	442.781	-48.4365		2885.61	5.16504	13.4225		2885.61	473.186	492.19		2885.61	473.186	492.19
										2885.45	841.834	853.235		2884.25	503.493	94.5332		2884.25	-1.86401	-0.98389		2884.25	417.995	440.794		2884.25	417.995	440.794
										2884.08	830.27	879.668		2882.89	488.198	24.698		2882.89	-2.47363	-19.8105		2882.89	474.901	389.419		2882.89	474.901	389.419
										2882.72	871.898	852.902		2881.52	453.917	42.2609		2881.52	1.20618	-28.4478		2881.52	452.018	417.831		2881.52	452.018	417.831
										2881.36	886.921	848.937		2880.16	474.716	6.65674		2880.16	7.90503	-29.9355		2880.16	421.547	421.547		2880.16	421.547	421.547
										2879.99	875.355	858.265		2878.79	520.187	12.8395		2878.79	18.9637	-21.2533		2878.79	442.349	463.232		2878.79	442.349	463.232
										2878.63	888.473	884.676		2877.43	465.04	58.8867		2877.43	36.6221	2.8385		2877.43	419.485	409.994		2877.43	419.485	409.994
										2877.26	854.134	863.624		2876.06	466.846	-35.5093		2876.06	43.6097	24.2599		2876.06	426.994	415.607		2876.06	426.994	415.607
										2875.9	834.99	895.717		2874.7	489.524	-65.3508		2874.7	10.0768	35.5612		2874.7	489.524	421.218		2874.7	489.524	421.218
										2874.53	834.827	859.492		2873.33	432.518	20.5442		2873.33	-22.4869	45.3214		2873.33	462.87	428.724		2873.33	462.87	428.724
										2873.17	866.912	865.015		2871.97	449.503	22.9614		2871.97	-10.301	-16.4982		2871.97	434.33	447.606		2871.97	434.33	447.606
										2871.8	845.88	834.501		2870.6	457	55.7249		2870.6	1.88464	-78.328		2870.6	428.556	443.726		2870.6	428.556	443.726
										2870.44	858.988	840.026		2869.24	475.87	-42.3334		2869.24	-1.9303	-60.9282		2869.24	428.473	434.16		2869.24	428.473	434.16
										2869.07	845.55	811.424		2867.87	477.672	16.9833		2867.87	-8.94629	-27.6692		2867.87	417.016	420.807		2867.87	417.016	420.807
										2867.7	892.771	871.921		2866.5	468.103	-3.31152		2866.5	-13.0123	-16.8701		2866.5	432.095	403.668		2866.5	432.095	403.668
										2866.34	767.52	820.583		2865.14	492.644	38.9368		2865.14	-15.4589	-18.3715		2865.14	475.591	424.432		2865.14	475.591	424.432
										2864.97	839.37	864.001		2863.77	494.442	16.7668		2863.77	-28.4259	-26.5931		2863.77	452.765	430.032		2863.77	452.765	430.032
										2863.6	854.36	837.311		2862.4	439.418	-58.4191		2862.4	-53.7635	-42.745		2862.4	429.948	407.219		2862.4	429.948	407.219
										2862.24	884.497	903.437		2861.03	471.525	4.67041		2861.03	-64.2421	-48.3077		2861.03	462.056	412.821		2861.03	462.056	412.821
										2860.87	867.282	831.303		2859.67	496.045	-38.2811		2859.67	-35.5708	-26.0104		2859.67	431.673	399.487		2859.67	431.673	399.487
										2859.5	912.55	827.354		2858.3	463.769	-9.27576		2858.3	-10.3699	-4.6134		2858.3	435.375	437.267		2858.3	435.375	437.267
										2858.13	848.014	868.836		2856.93	473.141	-69.2233		2856.93	-20.1396	7.62329		2856.93	444.752	435.289		2856.93	444.752	435.289
										2856.76	872.451	897.053		2855.56	493.862	12.7754		2855.56	-29.9203	19.8492		2855.56	384.115	437.096		2855.56	384.115	437.096
										2855.39	834.437	847.682		2854.19	474.847	-18.7582		2854.19	-37.2111	20.4752		2854.19	465.388	412.417		2854.19	465.388	412.417
										2854.03	855.083	866.434		2852.82	457.731	12.1477		2852.82	-44.2522	19.8909		2852.82	436.925	470.972		2852.82	436.925	470.972
										2852.66	885.179	864.373		2851.45	495.464	24.1399		2851.45	-42.6639	7.36621		2851.45	421.711	419.82		2851.45	421.711	419.82
										2851.29	871.768	843.403		2850.08	446.208	21.0105		2850.08	-37.7867	-9.70923		2850.08	472.678	425.41		2850.08	472.678	425.41
										2849.92	864.035	831.894		2848.71	442.34	-38.8184		2848.71	-4.62939	-9.42456		2848.71	427.217	444.23		2848.71	427.217	444.23
										2848.55	839.292	861.976		2847.34	512.183	18.564		2847.34	52.5273	5.57983		2847.34	427.134	413.904		2847.34	427.134	413.904
										2847.18	841.018	878.816		2845.97	457.284	-46.8911		2845.97	71.6835	15.9537		2845.97	449.725	394.927		2845.97	449.725	394.927
										2845.81	818.178	848.411		2844.6	447.748	38.8278		2844.6	23.3893	18.1174		2844.6	464.751	436.413		2844.6	464.751	436.413
										2844.43	840.689	891.697		2843.23	470.327	-45.4745		2843.23	-17.3661	16.8405		2843.23	445.772	438.216		2843.23	445.772	438.216
										2843.06	882.078	893.411		2841.86	479.677	-90.0756		2841.86	-23.5013	-0.2666		2841.86	447.573	443.796		2841.86	447.573	443.796
										2841.69	851.69	864.909		2840.49	487.136	33.3936		2840.49	-29.6372	-17.3739		2840.49	441.821	424.828		2840.49	441.821	424.828
										2840.32	842.083	840.195		2839.11	453.061	-65.9304		2839.11	-25.6735	4.96838		2839.11	451.173	413.418		2839.11	451.173	413.418
										2838.95	885.336	892.886		2837.74	445.423	-6.66492		2837.74	-21.7107	27.3301		2837.74	434.098	409.562		2837.74	434.098	409.562
										2837.58	919.134	847.415		2836.37	479.302	16.734		2836.37	-3.41809	0.69177		2836.37	462.319	458.545		2836.37	462.319	458.545
										2836.2	852.91	869.893		2835	469.775	-20.2378		2835	17.9941	-36.6368		2835	439.588	432.042		2835	439.588	432.042
										2834.83	843.31	920.661		2833.62	454.592	-30.777		2833.62	21.0958	-33.1957		2833.62	458.365	477.228		2833.62	458.365	477.228
										2833.46	856.349	860.121		2832.25	471.477	-63.9329		2832.25	14.037	-7.16492		2832.25	446.96	445.074		2832.25	446.96	445.074
										2832.08	888.241	871.268		2830.88	469.499	-34.8418		2830.88	6.54724	0.51514		2830.88	460.071	443.101		2830.88	460.071	443.101
										2830.71	886.181	863.556		2829.5	486.373	-17.0625		2829.5	-1.4325	-12.9347		2829.5	443.014	439.244		2829.5	443.014	439.244
										2829.34	938.791	863.386		2828.13	465.545	-57.7079		2828.13	-2.78284	-18.1749		2828.13	471.2	399.577		2828.13	471.2	399.577
										2827.96	910.336	859.448		2826.75	478.645	-36.1407		2826.75	12.2064	-3.14551		2826.75	482.414	471.107		2826.75	482.414	471.107
										2826.59	864.933	880.008		2825.38	476.667	-65.4397		2825.38	22.0247	9.61328		2825.38	429.566	461.595		2825.38	429.566	461.595
										2825.21	891.139	962.732		2824	461.504	-57.0426		2824	-8.95703	4.42212		2824	467.155	444.551		2824	467.155	444.551
										2823.84	840.106	909.801		2822.63	472.714	-99.4875		2822.63	-39.9293	-0.75928		2822.63	489.664	485.897		2822.63	489.664	485.897
										2822.46	905.856	924.689		2821.25	463.206	36.9767		2821.25	-35.552	-11.1311		2821.25	453.792	466.972		2821.25	453.792	466.972
										2821.09	922.625	913.211		2819.88	468.763	-28.0378		2819.88	-28.8257	-21.8436		2819.88	453.703	425.464		2819.88	453.703	425.464
										2819.71	877.263	882.911		2818.5	457.378	-2.66907		2818.5	-22.0994	-31.146		2818.5	455.496	474.318		2818.5	455.496	474.318
										2818.33	899.677	935.439		2817.13	489.28	41.5203		2817.13	-15.3735	-40.0287		2817.13	477.989	453.525		2817.13	477.989	453.525
										2816.96	856.22	905.147		2815.75	479.777	-66.696		2815.75	2.77185	-38.0317		2815.75	466.606	472.251		2815.75	466.606	472.251
										2815.58	876.748	946.361		2814.37	447.704	-3.67712		2814.37	28.8467	-28.4951		2814.37	492.85	494.732		2814.37	492.85	494.732
										2814.21	923.602	910.435		2813	462.662	-2.73511		2813	42.9706	-7.77905		2813	500.277	496.515		2813	500.277	496.515
										2812.83	945.99	914.018		2811.62	479.495	-1.78149		2811.62	40.4945	28.4569		2811.62	500.179	485.136		2811.62	500.179	485.136
										2811.45	885.634	966.488		2810.24	473.761	31.1438		2810.24	27.108	53.5726		2810.24	481.281	481.281		2810.24	481.281	481.281
										2810.07	889.22	915.539		2808.86	499.983	-33.6726		2808.86	-19.5791	44.6881		2808.86	477.427	466.149		2808.86	477.427	466.149
										2808.7	924.758	988.664		2807.48	522.436	-45.8318		2807.48	-59.137	33.6528		2807.48	486.73	494.247		2807.48	486.73	494.247
										2807.32	894.509	958.403		2806.11	467.845	-1.60693		2806.11	-10.9351	-3.80237		2806.11	514.818	477.24		2806.11	514.818	477.24
										2805.94	890.576	943.184		2804.73	463.997	-23.1356		2804.73	37.2565	-41.2478		2804.73	484.66	505.324		2804.73	484.66	505.324
										2804.56	911.065	988.082		2803.35	482.687	-12.7142		2803.35	24.5876	-17.8335		2803.35	486.443	539.032		2803.35	486.443	539.032
										2803.18	903.373	931.545		2801.97	497.615	42.7827		2801.97	5.50818	12.0104		2801.97	510.759	490.104		2801.97	510.759	490.104
										2801.8	890.052	946.384		2800.59	499.395	-38.7816		2800.59	-9.50208	-4.3064		2800.59	535.066	550.085		2800.59	535.066	550.085
										2800.42	989.379	940.567		2799.21	439.231	-22.6941		2799.21	-23.0525	-37.173		2799.21	538.715	508.682		2799.21	538.715	508.682
										2799.04	925.366	970.414		2797.83	514.212	-19.7367		2797.83	-45.5032	-44.95		2797.83	523.596	502.952		2797.83	523.596	502.952
										2797.66	934.568	947.704		2796.45	523.493	-11.1389		2796.45	-74.7544	-33.5471		2796.45	527.246	506.606		2796.45	527.246	506.606
										2796.28	1022.57	958.776		2795.07	493.375	36.864		2795.07	-74.4867	-13.6652		2795.07	583.421	572.165		2795.07	583.421	572.165
										2794.9	943.581	958.588		2793.69	504.532	62.354		2793.69	-29.9288	18.947		2793.69	506.407	551.421		2793.69	506.407	551.421
										2793.52	913.387	932.142		2792.31	528.81	-30.2915		2792.31	-2.49146	38.0688		2792.31	541.937	555.063		2792.31	541.937	555.063
										2792.14	952.586	990.09		2790.92	536.206	-10.3962		2790.92	-31.7646	12.5404		2790.92	594.326	571.828		2790.92	594.326	571.828
										2790.76	971.147	1006.77		2789.54	489.239	108.852		2789.54	-56.4982	-11.7083		2789.54	590.461	551.097		2789.54	590.461	551.097
										2789.38	1075.92	1014.07		2788.16	502.262	76.2633		2788.16	-17.4426	-17.8478		2788.16	594.093	580.974		2788.16	594.093	580.974
										2787.99	976.388	1064.47		2786.78	528.395	28.7112		2786.78	21.603	-23.9869		2786.78	586.481	563.997		2786.78	586.481	563.997
										2786.61	1021.17	1051.14		2785.4	500.191	24.2791		2785.4	16.608	-15.9866		2785.4	629.454	588.24		2785.4	629.454	588.24
										2785.23	977.878	1054.68		2784.01	530.061	-4.48669		2784.01	6.72266	-6.4165		2784.01	584.378	582.505		2784.01	584.378	582.505
										2783.85	994.543	1065.72		2782.63	505.613	69.7673		2782.63	-22.8937	-30.8671		2782.63	634.825	556.174		2782.63	634.825	556.174
										2782.46	986.857	1052.4		2781.25	511.13	29.7979		2781.25	-59.5898	-67.5175		2781.25	608.488	561.681		2781.25	608.488	561.681
										2781.08	1029.72	1106.49		2779.86	475.464	83.4526		2779.86	-46.0166	-61.8383		2779.86	608.369	602.753		2779.86	608.369	602.753
										2779.7	1040.75	1141.83		2778.48	535.259	103.413		2778.48	5.12634	-24.5192		2778.48	673.753	651.295		2778.48	673.753	651.295
										2778.31	1070.49	1063.01		2777.09	495.86	127.121		2777.09	27.0883	-10.7009		2777.09	669.878	707.302		2777.09	669.878	707.302
										2776.93	1051.57	1148.87		2775.71	540.662	59.1656		2775.71	7.02014	-30.7225		2775.71	724	680.972		2775.71	724	680.972
										2775.54	1085.04	1143.03		2774.33	576.094	161.46		2774.33	-11.4484	-43.4243		2774.33	688.32	684.579		2774.33	688.32	684.579
										2774.16	1062.38	1129.71		2772.94	508.658	119.733		2772.94	-25.0474	-33.8566		2772.94	729.326	680.704		2772.94	729.326	680.704
										2772.77	1067.78	1144.45		2771.56	521.646	132.258		2771.56	-38.7966	-27.2689		2771.56	759.098	708.616		2771.56	759.098	708.616
										2771.39	1110.57	1256.41		2770.17	598.186	107.406		2770.17	-54.2571	-52.8619		2770.17	800.074	689.783		2770.17	800.074	689.783
										2770	1160.83	1192.61		2768.78	545.738	183.502		2768.78	-69.7172	-78.455		2768.78	768.144	790.572		2768.78	768.144	790.572
										2768.62	1136.3	1231.62		2767.4	532.55	141.86		2767.4	-53.528	-69.8383		2767.4	792.285	777.336		2767.4	792.285	777.336
										2767.23	1175.32	1283.7		2766.01	551.128	234.762		2766.01	-34.739	-58.4016		2766.01	777.184	762.238		2766.01	777.184	762.238
										2765.84	1180.69	1290.92		2764.62	519.266	193.156		2764.62	-20.181	-58.2859		2764.62	791.974	791.974		2764.62	791.974	791.974
										2764.46	1208.48	1322.42		2763.24	560.249	246.823		2763.24	-6.9231	-61.6801		2763.24	840.373	845.976		2763.24	840.373	845.976
										2763.07	1226.92	1357.64		2761.85	558.271	266.875		2761.85	-2.66553	-45.3943		2761.85	802.865	842.075		2761.85	802.865	842.075
										2761.68	1252.81	1389.11		2760.46	606.698	354.138		2760.46	-4.24829	-16.3489		2760.46	899.779	828.842		2760.46	899.779	828.842
										2760.3	1306.7	1465.37		2759.08	619.643	265.939		2759.08	-8.73206	2.73572		2759.08	916.4	875.339		2759.08	916.4	875.339
										2758.91	1280.32	1448.29		2757.69	582.201	246.833		2757.69	-16.7958	9.54065		2757.69	1016.99	886.363		2757.69	1016.99	886.363
										2757.52	1347.24	1477.86		2756.3	608.205	276.257		2756.3	-18.15	10.9752		2756.3	1037.31	1001.86		2756.3	1037.31	1001.86
										2756.13	1373.09	1619.35		2754.91	609.951	223.61		2754.91	-3.04456	-0.75049		2754.91	999.798	1016.59		2754.91	999.798	1016.59
										2754.74	1387.75	1516.45		2753.52	581.857	379.871		2753.52	10.2205	-16.0565		2753.52	1038.76	990.276		2753.52	1038.76	990.276
										2753.35	1402.39	1605.66		2752.13	632.086	399.972		2752.13	11.4146	-54.693		2752.13	1094.5	1023.64		2752.13	1094.5	1023.64
										2751.96	1458.05	1616.54		2750.74	622.641	354.834		2750.74	12.6188	-93.3195		2750.74	1174.44	1111.06		2750.74	1174.44	1111.06
										2750.58	1485.73	1683.33		2749.35	603.88	358.188		2749.35	-3.40759	-55.8463		2749.35	1181.67	1194.71		2749.35	1181.67	1194.71
										2749.19	1558.12	1697.91		2747.96	642.894	365.282		2747.96	-19.8441	-16.5333		2747.96	1201.93	1179.57		2747.96	1201.93	1179.57
										2747.8	1524.27	1837.33		2746.57	616.684	478.585		2746.57	-9.5813	-4.70056		2746.57	1356.33	1212.87		2746.57	1356.33	1212.87
										2746.41	1613.4	1974.83		2745.18	679.896	562.055		2745.18	6.4707	1.19141		2745.18	1382.14	1296.46		2745.18	1382.14	1296.46
										2745.02	1721.12	1996.8		2743.79	715.147	537.49		2743.79	5.79285	-2.8363		2743.79	1407.94	1340.9		2743.79	1407.94	1340.9
										2743.62	1785.96	1972.19		2742.4	709.42	550.19		2742.4	-3.22546	-11.8043		2742.4	1457.94	1376.01		2742.4	1457.94	1376.01
										2742.23	1860.09	2124.49		2741.01	765.129	501.466		2741.01	3.99561	-5.48267		2741.01	1558.18	1439.04		2741.01	1558.18	1439.04
										2740.84	1882.06	2213.42		2739.62	740.782	631.457		2739.62	26.5562	15.2683		2739.62	1589.52	1498.32		2739.62	1589.52	1498.32
										2739.45	2038.03	2293.02		2738.23	753.663	752.109		2738.23	29.6665	28.9796		2738.23	1652.48	1572.46		2738.23	1652.48	1572.46
										2738.06	2022.75	2435.85		2736.84	759.096	656.906		2736.84	-1.66345	30.2305		2736.84	1748.9	1702.38		2736.84	1748.9	1702.38
										2736.67	2091.19	2467		2735.44	840.794	775.675		2735.44	-19.5839	17.4712		2735.44	1845.28	1703.91		2735.44	1845.28	1703.91
										2735.27	2248.88	2706.47		2734.05	792.274	821.88		2734.05	13.2148	-48.1788		2734.05	1999.28	1856.08		2734.05	1999.28	1856.08
										2733.88	2248.44	2741.28		2732.66	821.869	961.053		2732.66	43.0836	-108.319		2732.66	2112.31	1874.31		2732.66	2112.31	1874.31
										2732.49	2385.59	2852.3		2731.26	827.284	947.744		2731.26	24.752	-77.2988		2731.26	2189.98	2030.1		2731.26	2189.98	2030.1
										2731.1	2478.07	2965.14		2729.87	871.73	967.912		2729.87	6.41003	-46.2891		2729.87	2282.48	2070.59		2729.87	2282.48	2070.59
										2729.7	2663.45	3196.89		2728.48	867.841	984.37		2728.48	-16.9923	-39.7396		2728.48	2434.42	2207.7		2728.48	2434.42	2207.7
										2728.31	2685.23	3352.35		2727.08	798.926	1106.74		2727.08	-40.9257	-35.7009		2727.08	2575.14	2344.75		2727.08	2575.14	2344.75
										2726.92	2970.82	3531.91		2725.69	895.364	1149.2		2725.69	-26.0588	-35.182		2725.69	2686.09	2496.62		2725.69	2686.09	2496.62
										2725.52	3051.97	3767.13		2724.29	991.764	1199.09		2724.29	1.2074	-35.7933		2724.29	2921.43	2527.7		2724.29	2921.43	2527.7
										2724.13	3290.94	4119.25		2722.9	934.005	1230.41		2722.9	4.0835	-31.3049		2722.9	3024.84	2640.47		2722.9	3024.84	2640.47
										2722.73	3314.43	4274.41		2721.5	978.378	1304.43		2721.5	-8.6814	-23.5371		2721.5	3209.9	2916.57		2721.5	3209.9	2916.57
										2721.34	3475.29	4548.33		2720.11	1050.57	1422.98		2720.11	-11.1663	-14.4891		2720.11	3439.42	2941.98		2720.11	3439.42	2941.98
										2719.94	3600.82	4770.16		2718.71	1068.92	1528.51		2718.71	-1.58142	-3.92151		2718.71	3622.47	3216.05		2718.71	3622.47	3216.05
										2718.54	4010.23	5132.94		2717.32	1081.7	1589.48		2717.32	7.41296	5.76599		2717.32	3862.96	3302.62		2717.32	3862.96	3302.62
										2717.15	4111.48	5417.66		2715.92	1100.04	1689.41		2715.92	15.1366	13.5428		2715.92	4164.57	3660		2715.92	4164.57	3660
										2715.75	4372.23	5830.26		2714.53	1159.17	1700.28		2714.53	18.9802	15.7397		2714.53	4232.37	3842.89		2714.53	4232.37	3842.89
										2714.36	4701.49	6240.83		2713.13	1184.9	1827.98		2713.13	3.40344	-10.0435		2713.13	4698.82	3908.89		2713.13	4698.82	3908.89
										2712.96	4811.82	6777.34		2711.73	1305.18	1870.37		2711.73	-12.2937	-34.927		2711.73	4899.98	4115.76		2711.73	4899.98	4115.76
										2711.56	5224.29	7232.07		2710.33	1282.68	1973.93		2710.33	-33.4713	-16.8906		2710.33	5221.53	4333.67		2710.33	5221.53	4333.67
										2710.17	5249.21	7716.27		2708.94	1282.42	2142.32		2708.94	-54.6495	1.13501		2708.94	5437.33	4625.62		2708.94	5437.33	4625.62
										2708.77	5646.61	8000.13		2707.54	1341.46	2175.4		2707.54	-10.4979	-37.9893		2707.54	5780.89	4593.21		2707.54	5780.89	4593.21
										2707.37	5884.51	8734.12		2706.14	1446.79	2312.23		2706.14	42.9634	-85.2638		2706.14	6042.8	4831.28		2706.14	6042.8	4831.28
										2705.97	6085.26	9169.58		2704.74	1431.69	2217.5		2704.74	32.8743	-81.9784		2704.74	6089.77	4987.76		2704.74	6089.77	4987.76
										2704.57	6335.95	9623.38		2703.34	1472.14	2376.51		2703.34	-0.44568	-60.2037		2703.34	6427.44	5120.1		2703.34	6427.44	5120.1
										2703.17	6518.02	10002.9		2701.94	1514.44	2520.67		2701.94	-15.6554	-37.3289		2701.94	6570.58	5396.8		2701.94	6570.58	5396.8
										2701.78	6620.41	10395.3		2700.55	1558.56	2479.68		2700.55	-18.1855	-13.6742		2700.55	6765.49	5423.5		2700.55	6765.49	5423.5
										2700.38	6659.82	10669		2699.15	1606.37	2594.18		2699.15	-17.3961	-10.4098		2699.15	6906.66	5407.62		2699.15	6906.66	5407.62
										2698.98	6669.61	10476.3		2697.75	1700.42	2610.58		2697.75	-12.467	-32.4957		2697.75	6997.81	5524.98		2697.75	6997.81	5524.98
										2697.58	6636.84	10317		2696.35	1694.53	2691.74		2696.35	-5.26892	-52.8921		2696.35	7083.38	5425.84		2696.35	7083.38	5425.84
										2696.18	6628.14	10174.4		2694.95	1814.42	2737.73		2694.95	7.13953	-69.3883		2694.95	7006.15	5317.5		2694.95	7006.15	5317.5
										2694.78	6543.6	9828.35		2693.54	1871.39	2809.62		2693.54	12.6974	-77.825		2693.54	6762.52	5164.81		2693.54	6762.52	5164.81
										2693.38	6340.75	9218.04		2692.14	1889.51	2765.02		2692.14	-16.9351	-44.8116		2692.14	6435.79	5017.74		2692.14	6435.79	5017.74
										2691.97	6208.24	8905.62		2690.74	1911.32	2700.11		2690.74	-45.7384	-12.4191		2690.74	6464.1	5007.5		2690.74	6464.1	5007.5
										2690.57	5948.23	8290.19		2689.34	1971.93	2820.05		2689.34	-38.0015	-7.42615		2689.34	6071.02	4793.98		2689.34	6071.02	4793.98
										2689.17	5640.28	7686.08		2687.94	2009.79	2801.39		2687.94	-30.255	-2.42358		2687.94	5849.94	4589.79		2687.94	5849.94	4589.79
										2687.77	5439.62	6880.82		2686.54	2047.68	2841.86		2686.54	-30.7788	-13.1211		2686.54	5556.91	4444.79		2686.54	5556.91	4444.79
										2686.37	5159.6	6508.15		2685.14	2085.57	2847.23		2685.14	-32.3832	-25.899		2685.14	5236.28	4190.87		2685.14	5236.28	4190.87
										2684.97	5007.13	6065.44		2683.73	2123.46	2727.05		2683.73	-31.9082	-35.8875		2683.73	5113.36	3957.36		2683.73	5113.36	3957.36
										2683.56	4524.18	5790.94		2682.33	2161.37	2721.4		2682.33	-30.7131	-44.9357		2682.33	4648.94	3886.42		2682.33	4648.94	3886.42
										2682.16	4382.97	5295.01		2680.93	2199.26	2725		2680.93	-36.8885	-30.7142		2680.93	4430.2	3693.68		2680.93	4430.2	3693.68
										2680.76	4180.9	4806.65		2679.52	2237.18	2595.72		2679.52	-47.8542	-1.39294		2679.52	4167.26	3523.16		2679.52	4167.26	3523.16
										2679.35	3923.55	4580.55		2678.12	2275.12	2501.58		2678.12	-64.0907	4.68774		2678.12	4057.57	3404.37		2678.12	4057.57	3404.37
										2677.95	3813.91	4251.21		2676.72	2230.39	2604.88		2676.72	-86.2971	-15.5914		2676.72	3744.99	3209.99		2676.72	3744.99	3209.99
										2676.55	3689.56	3916.47		2675.31	2233.64	2551.37		2675.31	-85.7839	-29.9607		2675.31	3613.3	3095		2675.31	3613.3	3095
										2675.14	3473.04	3799.5		2673.91	2152.06	2503.44		2673.91	-39.631	-32.4603		2673.91	3465.06	2889.7		2673.91	3465.06	2889.7
										2673.74	3252.91	3503.7		2672.5	2182.98	2385.47		2672.5	-4.92896	-39.2004		2672.5	3300.28	2776.66		2672.5	3300.28	2776.66
										2672.33	3171.14	3285.45		2671.1	2265.5	2298.91		2671.1	-16.8467	-63.2405		2671.1	3010.22	2628.64		2671.1	3010.22	2628.64
										2670.93	2965.91	3113.37		2669.69	2154.47	2158.94		2669.69	-29.0049	-85.1207		2669.69	2919.32	2535.97		2669.69	2919.32	2535.97
										2669.52	2919.25	2957.95		2668.29	2168.79	2240.16		2668.29	-44.6735	-74.4911		2668.29	2848.72	2463.61		2668.29	2848.72	2463.61
										2668.12	2730.73	2760.21		2666.88	2122.3	2111.35		2666.88	-60.3523	-63.8617		2666.88	2713.67	2289.95		2666.88	2713.67	2289.95
										2666.71	2689.66	2767.03		2665.47	2068.47	1984.44		2665.47	-58.6219	-41.0428		2665.47	2574.99	2193.72		2665.47	2574.99	2193.72
										2665.3	2602.56	2547.3		2664.07	2027.54	1955.19		2664.07	-55.5515	-17.2938		2664.07	2366.39	2165.66		2664.07	2366.39	2165.66
										2663.9	2436.31	2327.66		2662.66	2063.97	1856.01		2662.66	-50.2415	-31.5751		2662.66	2318.05	2003.21		2662.66	2318.05	2003.21
										2662.49	2393.48	2343.77		2661.25	1940.22	1894.94		2661.25	-44.3516	-55.6465		2661.25	2166.65	1967.84		2661.25	2166.65	1967.84
										2661.08	2324.9	2249.43		2659.85	1882.79	1782.96		2659.85	-42.8228	-39.2886		2659.85	2109.16	1938		2659.85	2109.16	1938
										2659.68	2232.42	2186.41		2658.44	1895.3	1676.55		2658.44	-43.5035	-2.39038		2658.44	2042.5	1766.49		2658.44	2042.5	1766.49
										2658.27	2114.22	2031.41		2657.03	1725.67	1640.11		2657.03	-35.7148	6.60754		2657.03	1918.84	1744.06		2657.03	1918.84	1744.06
										2656.86	2080.68	1983.18		2655.62	1780.51	1487.81		2655.62	-20.4364	-9.02466		2655.62	1877.99	1657.27		2655.62	1877.99	1657.27
										2655.45	1929.45	1946		2654.22	1704.76	1519.5		2654.22	-10.7983	-21.6571		2654.22	1758.09	1629.36		2654.22	1758.09	1629.36
										2654.04	1941.94	1901.48		2652.81	1654.77	1483.15		2652.81	-9.60107	-29.7902		2652.81	1761.42	1504.01		2652.81	1761.42	1504.01
										2652.64	1871.69	1833.08		2651.4	1593.78	1369.62		2651.4	-10.4337	-37.673		2651.4	1659.96	1542.31		2651.4	1659.96	1542.31
										2651.23	1829.04	1816.17		2649.99	1560.39	1204.69		2649.99	-16.7466	-44.8759		2649.99	1534.66	1440.92		2649.99	1534.66	1440.92
										2649.82	1734.95	1740.46		2648.58	1508.63	1273.21		2648.58	-22.8098	-47.2092		2648.58	1528.84	1391.02		2648.58	1528.84	1391.02
										2648.41	1745.63	1609.65		2647.17	1427.49	1183.71		2647.17	-27.2439	-19.653		2647.17	1455.05	1374.21		2647.17	1455.05	1374.21
										2647	1688.33	1618.52		2645.76	1408.84	1142.02		2645.76	-31.8079	7.57336		2645.76	1339.04	1265.57		2645.76	1339.04	1265.57
										2645.59	1579.63	1531.87		2644.35	1377.34	1080.16		2644.35	-47.542	4.12964		2644.35	1347.96	1272.67		2644.35	1347.96	1272.67
										2644.18	1560.95	1575.64		2642.94	1224.68	1001.81		2642.94	-63.2666	0.68567		2642.94	1309.14	1178.77		2642.94	1309.14	1178.77
										2642.77	1551.46	1467.01		2641.53	1290.52	1002.45		2641.53	-49.912	-2.75891		2641.53	1274	1154.68		2641.53	1274	1154.68
										2641.36	1452.03	1483.24		2640.12	1211.34	993.916		2640.12	-32.7372	-6.20337		2640.12	1200.33	1121.41		2640.12	1200.33	1121.41
										2639.95	1460.92	1374.66		2638.71	1176.24	864.292		2638.71	-16.2627	-39.5378		2638.71	1203.76	1088.16		2638.71	1203.76	1088.16
										2638.53	1442.28	1323.01		2637.29	1212.7	822.793		2637.29	-0.00854	-82.5026		2637.29	1135.64	1034.74		2637.29	1135.64	1034.74
										2637.12	1326.42	1322.75		2635.88	1084.06	753.81		2635.88	-3.93469	-64.3574		2635.88	1144.59	1007.02		2635.88	1144.59	1007.02
										2635.71	1342.66	1322.48		2634.47	1034.33	640.854		2634.47	-19.6718	-10.433		2634.47	1089.35	979.312		2634.47	1089.35	979.312
										2634.3	1303.88	1245.2		2633.06	1081.8	777.318		2633.06	-25.9185	8.86169		2633.06	1057.96	988.286		2633.06	1057.96	988.286
										2632.89	1307.29	1246.79		2631.64	999.089	651.594		2631.64	-22.8356	-5.8938		2631.64	1033.92	918.429		2631.64	1033.92	918.429
										2631.47	1314.37	1219.04		2630.23	971.399	606.577		2630.23	-27.283	-14.9094		2630.23	954.904	909.083		2630.23	954.904	909.083
										2630.06	1216.97	1196.81		2628.82	962.045	563.422		2628.82	-43.9712	-14.5956		2628.82	940.055	908.903		2628.82	940.055	908.903
										2628.65	1240.55	1161.76		2627.4	949.029	523.962		2627.4	-54.6393	-17.1718		2627.4	980.175	872.081		2627.4	980.175	872.081
										2627.23	1209.16	1113.89		2625.99	934.188	512.004		2625.99	-47.7977	-28.1578		2625.99	835.274	835.274		2625.99	835.274	835.274
										2625.82	1177.78	1183.28		2624.58	902.869	415.821		2624.58	-39.4463	-37.1443		2624.58	904.701	816.795		2624.58	904.701	816.795
										2624.4	1126.27	1131.76		2623.16	882.549	455.182		2623.16	-21.2859	-33.0613		2623.16	860.577	822.126		2623.16	860.577	822.126
										2622.99	1124.22	1094.92		2621.75	845.762	360.902		2621.75	-3.38513	-28.8479		2621.75	853.084	809.149		2621.75	853.084	809.149
										2621.57	1235.66	1092.87		2620.33	794.346	392.962		2620.33	-9.73462	-12.5049		2620.33	823.631	728.456		2620.33	823.631	728.456
										2620.16	1175.02	1057.88		2618.92	806.998	360.973		2618.92	-16.0746	3.83801		2618.92	803.338	772.23		2618.92	803.338	772.23
										2618.74	1114.4	999.117		2617.5	801.35	440.612		2617.5	-3.98474	-8.31921		2617.5	715.36	724.508		2617.5	715.36	724.508
										2617.33	1062.95	1088.57		2616.08	748.144	351.944		2616.08	10.4042	-24.027		2616.08	762.778	748.144		2616.08	762.778	748.144
										2615.91	1077.37	1059.08		2614.67	762.627	380.369		2614.67	-28.7566	-41.1947		2614.67	780.915	685.815		2614.67	780.915	685.815
										2614.5	1086.31	985.722		2613.25	749.676	326.511		2613.25	-84.1576	-58.8024		2613.25	742.362	696.65		2613.25	742.362	696.65
										2613.08	1049.52	1031.24		2611.83	733.075	307.421		2611.83	-92.5591	-29.3903		2611.83	681.888	659.95		2611.83	681.888	659.95
										2611.66	1062.11	981.675		2610.42	747.552	290.177		2610.42	-75.3207	25.6615		2610.42	705.513	654.336		2610.42	705.513	654.336
										2610.25	992.447	985.136		2609	672.48	329.601		2609	-59.5732	26.9028		2609	690.754	656.034		2609	690.754	656.034
										2608.83	1030.62	953.876		2607.58	681.482	354.403		2607.58	-45.1556	-19.9756		2607.58	641.288	601.093		2607.58	641.288	601.093
										2607.41	1004.84	957.341		2606.17	664.907	244.032		2606.17	-34.2181	-42.5242		2606.17	653.947	626.547		2606.17	653.947	626.547
										2605.99	969.938	969.938		2604.75	624.597	155.632		2604.75	-28.301	-29.923		2604.75	661.123	633.728		2604.75	661.123	633.728
										2604.58	1028.19	940.525		2603.33	660.992	193.268		2603.33	-20.4447	-23.4023		2603.33	639.081	580.65		2603.33	639.081	580.65
										2603.16	973.205	954.946		2601.91	638.954	216.295		2601.91	-7.91809	-31.5914		2601.91	582.361	604.268		2601.91	582.361	604.268
										2601.74	885.386	921.897		2600.49	638.827	213.77		2600.49	-3.50183	-38.2806		2600.49	618.75	585.896		2600.49	618.75	585.896
										2600.32	916.239	890.686		2599.07	594.904	187.532		2599.07	-37.2657	-37.9701		2599.07	571.181	562.057		2599.07	571.181	562.057
										2598.9	912.407	936.13		2597.65	634.925	124.826		2597.65	-68.03	-37.3798		2597.65	574.717	561.945		2597.65	574.717	561.945
										2597.48	943.242	859.317		2596.23	607.437	74.9229		2596.23	-50.7653	-32.3298		2596.23	574.603	565.482		2596.23	574.603	565.482
										2596.06	939.407	906.573		2594.81	561.722	32.3446		2594.81	-33.5001	-27.2897		2594.81	596.374	530.718		2594.81	596.374	530.718
										2594.64	933.75	886.333		2593.39	601.726	164.84		2593.39	-35.8553	-42.7699		2593.39	596.256	537.907		2593.39	596.256	537.907
										2593.22	884.334	911.684		2591.97	594.314	136.865		2591.97	-39.3907	-59.4801		2591.97	546.915	530.508		2591.97	546.915	530.508
										2591.8	864.105	926.087		2590.55	575.97	212.804		2590.55	-24.0569	-51.0608		2590.55	508.53	526.757		2590.55	508.53	526.757
										2590.38	882.16	927.726		2589.13	579.5	73.6884		2589.13	-4.8429	-37.4713		2589.13	541.231	519.363		2589.13	541.231	519.363
										2588.96	874.696	896.564		2587.71	515.616	133.23		2587.71	-3.88916	-32.6621		2587.71	521.082	513.794		2587.71	521.082	513.794
										2587.53	869.057	854.482		2586.29	530.087	108.964		2586.29	-10.2157	-31.3629		2586.29	530.087	511.871		2586.29	530.087	511.871
										2586.11	832.453	888.922		2584.86	504.484	115.677		2584.86	-22.813	-28.9243		2584.86	488.093	493.557		2584.86	488.093	493.557
										2584.69	879.639	837.752		2583.44	526.235	53.2045		2583.44	-39.5602	-25.7355		2583.44	513.489	497.101		2583.44	513.489	497.101
										2583.27	857.615	813.915		2582.02	533.413	63.5858		2582.02	-49.8174	-29.4967		2582.02	491.541	520.669		2582.02	491.541	520.669
										2581.85	886.572	862.906		2580.59	513.285	24.827		2580.59	-53.3051	-40.5082		2580.59	496.904	496.904		2580.59	496.904	496.904
										2580.42	837.253	817.232		2579.17	520.462	49.7848		2579.17	-52.8629	-39.3497		2579.17	487.706	494.985		2579.17	487.706	494.985
										2579	868.023	871.662		2577.75	509.442	100.214		2577.75	-45.9316	-18.1619		2577.75	478.512	478.512		2577.75	478.512	478.512
										2577.58	846.018	856.934		2576.32	498.427	23.2959		2576.32	-44.8202	-9.84387		2576.32	500.246	496.608		2576.32	500.246	496.608
										2576.15	889.507	845.85		2574.9	518.334	57.3579		2574.9	-59.6898	-36.9868		2574.9	545.615	445.585		2574.9	545.615	445.585
										2574.73	827.495	838.408		2573.48	463.68	-4.95764		2573.48	-69.0657	-56.6962		2573.48	480.046	469.135		2573.48	480.046	469.135
										2573.3	850.969	852.788		2572.05	443.59	70.9255		2572.05	-48.8469	-36.4303		2572.05	476.314	467.224		2572.05	476.314	467.224
										2571.88	858.072	790.808		2570.63	528.931	10.4661		2570.63	-29.4585	-17.8346		2570.63	476.22	461.679		2570.63	476.22	461.679
										2570.45	816.097	785.198		2569.2	479.76	77.2457		2569.2	-26.3152	-32.6643		2569.2	508.836	505.202		2569.2	508.836	505.202
										2569.03	810.484	821.387		2567.78	468.763	-3.1626		2567.78	-23.1672	-47.489		2567.78	463.312	459.678		2567.78	463.312	459.678
										2567.6	788.52	821.224		2566.35	459.587	20.0115		2566.35	-25.3795	-32.9037		2566.35	455.954	443.238		2566.35	455.954	443.238
										2566.18	804.712	773.832		2564.92	455.864	-29.4641		2564.92	-27.927	-16.4139		2564.92	503.084	450.415		2564.92	503.084	450.415
										2564.75	839.059	835.427		2563.5	473.931	-20.8057		2563.5	-22.5898	-2.30884		2563.5	472.115	463.036		2563.5	472.115	463.036
										2563.32	800.761	797.13		2562.07	470.206	-17.5916		2562.07	-15.6477	11.3306		2562.07	482.914	452.052		2562.07	482.914	452.052
										2561.9	804.233	784.263		2560.64	468.298	27.3777		2560.64	-31.3811	6.42542		2560.64	446.516	444.701		2560.64	446.516	444.701
										2560.47	809.518	825.854		2559.22	446.428	5.18872		2559.22	-55.7747	-5.57019		2559.22	451.872	417.392		2559.22	451.872	417.392
										2559.04	800.284	787.581		2557.79	455.411	-29.6848		2557.79	-59.6534	-27.531		2557.79	461.446	419.123		2557.79	461.446	419.123
										2557.62	823.712	776.539		2556.36	453.507	-53.6539		2556.36	-50.7974	-55.6967		2556.36	471.02	415.412		2556.36	471.02	415.412
										2556.19	747.361	789.082		2554.93	447.975	-3.24744		2554.93	-33.6718	-65.8225		2554.93	480.594	391.752		2554.93	480.594	391.752
										2554.76	768.976	761.721		2553.5	453.326	-41.7057		2553.5	-8.67126	-58.8137		2553.5	490.175	442.446		2553.5	490.175	442.446
										2553.33	817.781	803.275		2552.08	467.74	21.3818		2552.08	0.81397	-41.3398		2552.08	499.756	413.351		2552.08	499.756	413.351
										2551.9	766.857	792.238		2550.65	438.646	-56.9315		2550.65	-12.186	-8.67126		2550.65	509.336	418.707		2550.65	509.336	418.707
										2550.47	797.518	799.331		2549.22	420.436	-13.7894		2549.22	-24.9214	7.82239		2549.22	482.052	422.248		2549.22	482.052	422.248
										2549.04	810.045	744.806		2547.79	423.976	-23.2019		2547.79	-36.9869	-12.7441		2547.79	434.847	425.788		2547.79	434.847	425.788
										2547.62	833.438	808.072		2546.36	456.499	-23.548		2546.36	-49.4275	-23.7761		2546.36	411.211	451.065		2546.36	411.211	451.065
										2546.19	849.575	775.305		2544.93	403.885	-45.6212		2544.93	-63.4036	3.20715		2544.93	436.486	409.319		2544.93	436.486	409.319
										2544.76	784.206	749.796		2543.5	458.128	10.1816		2543.5	-75.1498	26.4803		2543.5	447.264	418.291		2543.5	447.264	418.291
										2543.33	800.347	778.618		2542.07	410.966	-28.1737		2542.07	-66.2813	15.4081		2542.07	434.502	418.208		2542.07	434.502	418.208
										2541.89	760.36	749.497		2540.64	428.985	-55.6488		2540.64	-57.4178	4.33093		2540.64	436.225	394.594		2540.64	436.225	394.594
										2540.46	769.259	747.538		2539.21	421.661	-10.7192		2539.21	-58.0498	5.59851		2539.21	457.855	416.232		2539.21	457.855	416.232
										2539.03	778.154	738.341		2537.77	405.293	-25.5114		2537.77	-58.7069	6.90112		2537.77	459.573	396.246		2537.77	459.573	396.246
										2537.6	788.855	803.33		2536.34	437.774	13.9762		2536.34	-54.2445	0.53369		2536.34	448.628	443.201		2536.34	448.628	443.201
										2536.17	795.934	741.666		2534.91	396.089	-22.5101		2534.91	-49.187	-6.72925		2534.91	423.218	417.792		2534.91	423.218	417.792
										2534.74	784.924	772.264		2533.48	397.818	-87.9091		2533.48	-29.7349	-13.9969		2533.48	437.6	432.175		2533.48	437.6	432.175
										2533.3	737.754	768.494		2532.05	430.281	34.744		2532.05	-6.57776	-21.26		2532.05	437.513	403.163		2532.05	437.513	403.163
										2531.87	768.341	786.42		2530.61	430.196	-23.4026		2530.61	-19.2361	-18.5879		2530.61	421.158	433.811		2530.61	421.158	433.811
										2530.44	771.803	721.193		2529.18	410.231	-47.1848		2529.18	-47.5348	-11.5558		2529.18	440.953	430.11		2529.18	440.953	430.11
										2529.01	757.193	762.614		2527.75	393.888	-31.204		2527.75	-52.4784	-24.4694		2527.75	446.286	408.343		2527.75	446.286	408.343
										2527.57	793.178	722.713		2526.31	424.52	19.0967		2526.31	-41.6975	-50.8175		2526.31	406.455	408.262		2526.31	406.455	408.262
										2526.14	756.891	820.116		2524.88	419.017	22.4215		2524.88	-36.6367	-55.7059		2524.88	429.854	413.599		2524.88	429.854	413.599
										2524.71	780.22	787.444		2523.44	411.711	-51.8978		2523.44	-37.291	-39.1398		2523.44	440.603	447.826		2523.44	440.603	447.826
										2523.27	796.316	718.67		2522.01	426.072	-17.8616		2522.01	-36.4208	-26.4185		2522.01	418.85	422.461		2522.01	418.85	422.461
										2521.84	754.634	711.306		2520.58	415.157	-56.0371		2520.58	-33.2655	-19.3824		2520.58	420.572	400.717		2520.58	420.572	400.717
										2520.4	777.949	756.289		2519.14	438.535	21.3051		2519.14	-34.7855	-9.13123		2519.14	451.168	388.004		2519.14	451.168	388.004
										2518.97	779.599	734.483		2517.7	424.013	-0.61829		2517.7	-46.8959	8.3999		2517.7	425.817	433.035		2517.7	425.817	433.035
										2517.53	754.184	719.903		2516.27	429.341	0.92065		2516.27	-55.5913	15.4756		2516.27	416.713	373.418		2516.27	416.713	373.418
										2516.09	779.288	764.857		2514.83	371.54	-58.8608		2514.83	-51.4822	-16.6437		2514.83	398.594	402.201		2514.83	398.594	402.201
										2514.66	757.491	788.151		2513.4	423.76	-5.01172		2513.4	-46.373	-44.5328		2513.4	443.595	427.366		2513.4	443.595	427.366
										2513.22	782.584	746.521		2511.96	387.618	-28.7057		2511.96	-33.6592	-40.3574		2511.96	479.565	411.055		2511.96	479.565	411.055
										2511.79	786.034	753.583		2510.52	410.974	-19.942		2510.52	-21.0504	-36.2869		2510.52	438.011	416.381		2510.52	438.011	416.381
										2510.35	760.643	766.051		2509.09	414.496	-27.4011		2509.09	-13.1168	-36.8917		2509.09	425.309	419.902		2509.09	425.309	419.902
										2508.91	773.107	789.326		2507.65	381.981	-40.2598		2507.65	-5.17871	-37.4913		2507.65	448.648	414.413		2507.65	448.648	414.413
										2507.47	742.323	810.789		2506.21	419.735	-8.07605		2506.21	-12.3308	-57.6211		2506.21	439.551	412.529		2506.21	439.551	412.529
										2506.04	798.018	814.231		2504.77	410.646	-13.7255		2504.77	-20.6378	-79.2463		2504.77	417.851	392.635		2504.77	417.851	392.635
										2504.6	779.849	808.665		2503.33	424.97	-57.1868		2503.33	-13.7603	-68.9061		2503.33	468.188	419.568		2503.33	468.188	419.568
										2503.16	749.082	803.102		2501.9	419.484	-10.6117		2501.9	-3.91284	-52.2963		2501.9	455.492	430.287		2501.9	455.492	430.287
										2501.72	851.551	804.743		2500.46	383.401	-10.8547		2500.46	-19.6906	-39.2317		2500.46	414.001	478.801		2500.46	414.001	478.801
										2500.28	786.583	791.982		2499.02	403.121	3.30164		2499.02	-44.2736	-27.402		2499.02	462.509	446.312		2499.02	462.509	446.312
										2498.84	770.229	804.422		2497.58	430.029	-32.9275		2497.58	-49.4515	-14.9276		2497.58	493.005	415.635		2497.58	493.005	415.635
										2497.4	798.864	786.269		2496.14	449.732	-69.1417		2496.14	-44.375	-2.13794		2496.14	451.531	408.357		2496.14	451.531	408.357
										2495.96	784.314	814.895		2494.7	437.052	-89.153		2494.7	-19.8787	-3.91846		2494.7	462.232	489.211		2494.7	462.232	489.211
										2494.52	811.135	787.754		2493.26	390.212	-74.9902		2493.26	19.6527	-16.9543		2493.26	436.965	435.167		2493.26	436.965	435.167
										2493.08	782.203	832.552		2491.82	418.9	9.28308		2491.82	26.0587	-6.40503		2491.82	505.197	420.697		2491.82	505.197	420.697
										2491.64	825.194	812.61		2490.38	393.651	-8.93347		2490.38	-4.29553	30.3542		2490.38	461.956	463.753		2490.38	461.956	463.753
										2490.2	776.499	799.866		2488.94	380.993	68.1039		2488.94	-25.4147	58.238		2488.94	488.821	488.821		2488.94	488.821	488.821
										2488.76	781.735	851.822		2487.49	434.82	15.7434		2487.49	-31.8192	71.9971		2487.49	492.317	429.43		2487.49	492.317	429.43
										2487.32	792.36	801.343		2486.05	386.23	-2.46375		2486.05	-29.6788	70.0807		2486.05	431.141	447.308		2486.05	431.141	447.308
										2485.88	815.555	838.908		2484.61	404.114	0.88709		2484.61	-7.34375	31.1396		2484.61	475.956	434.647		2484.61	475.956	434.647
										2484.44	808.208	797.432		2483.17	402.237	-33.4728		2483.17	13.3811	8.57849		2483.17	456.109	477.657		2483.17	456.109	477.657
										2482.99	829.595	826.003		2481.72	407.543	36.3112		2481.72	28.0609	47.2917		2481.72	477.562	509.878		2481.72	477.562	509.878
										2481.55	809.681	798.909		2480.28	403.872	-28.5591		2480.28	36.8553	75.6804		2480.28	525.931	463.107		2480.28	525.931	463.107
										2480.11	838.239	814.904		2478.84	412.765	1.71191		2478.84	4.55969	31.9491		2478.84	491.728	511.469		2478.84	491.728	511.469
										2478.66	856.017	864.99		2477.4	416.271	-9.29883		2477.4	-25.2909	-10.4978		2477.4	491.63	457.539		2477.4	491.63	457.539
										2477.22	828.933	863.023		2475.95	444.89	80.1534		2475.95	5.703	-20.6993		2475.95	471.799	452.066		2475.95	471.799	452.066
										2475.78	826.974	887.965		2474.51	407.137	67.3345		2474.51	36.7019	-30.8865		2474.51	536.273	423.279		2474.51	536.273	423.279
										2474.33	839.363	857.299		2473.06	450.092	138.8		2473.06	19.1655	-42.0082		2473.06	545.132	471.611		2473.06	545.132	471.611
										2472.89	849.955	880.438		2471.62	396.217	43.5029		2471.62	-0.69104	-53.17		2471.62	523.509	473.31		2471.62	523.509	473.31
										2471.44	837.236	887.434		2470.17	417.648	62.9591		2470.17	3.66748	-4.17725		2470.17	543.122	448.12		2470.17	543.122	448.12
										2470	828.106	908.766		2468.73	388.891	57.3167		2468.73	11.6405	53.7908		2468.73	573.48	487.458		2468.73	573.48	487.458
										2468.55	856.614	854.822		2467.28	417.482	-0.28711		2467.28	22.6334	27.1088		2467.28	530.363	474.818		2467.28	530.363	474.818
										2467.11	879.736	876.152		2465.84	433.521	-11.2924		2465.84	34.4614	-22.4788		2465.84	569.668	472.932		2465.84	569.668	472.932
										2465.66	863.438	901.057		2464.39	401.195	76.2118		2464.39	27.3239	-5.06091		2464.39	540.897	481.793		2464.39	540.897	481.793
										2464.22	863.266	902.668		2462.94	386.79	41.9113		2462.94	12.2515	40.4515		2462.94	571.231	508.557		2462.94	571.231	508.557
										2462.77	841.606	900.697		2461.5	415.358	89.9771		2461.5	-4.62622	46.4691		2461.5	519.197	560.375		2461.5	519.197	560.375
										2461.32	889.775	895.146		2460.05	418.855	75.3726		2460.05	-22.5941	28.5667		2460.05	556.683	508.354		2460.05	556.683	508.354
										2459.88	850.219	930.766		2458.6	409.823	121.618		2458.6	-33.2771	23.1589		2458.6	547.624	529.728		2458.6	547.624	529.728
										2458.43	927.001	978.899		2457.16	381.113	103.428		2457.16	-37.7853	28.3264		2457.16	552.883	492.048		2457.16	552.883	492.048
										2456.98	882.086	919.659		2455.71	449.015	24.4194		2455.71	-39.2039	21.0737		2455.71	561.717	525.938		2455.71	561.717	525.938
										2455.53	853.288	949.886		2454.26	400.635	90.3126		2454.26	-36.9771	-0.6842		2454.26	568.759	482.908		2454.26	568.759	482.908
										2454.08	928.235	881.733		2452.81	409.496	66.7661		2452.81	-32.1958	-11.8169		2452.81	602.621	482.812		2452.81	602.621	482.812
										2452.64	881.557	945.931		2451.36	398.687	27.1361		2451.36	-23.2496	-5.68506		2451.36	559.592	500.594		2451.36	559.592	500.594
										2451.19	892.108	961.832		2449.91	427.207	46.5049		2449.91	-2.07861	-5.36792		2449.91	604.167	523.731		2449.91	604.167	523.731
										2449.74	856.181	961.64		2448.46	411.038	76.5846		2448.46	47.3221	-18.4908		2448.46	575.453	536.136		2448.46	575.453	536.136
										2448.29	881.029	929.28		2447.02	423.463	56.6189		2447.02	70.9481	-29.2291		2447.02	536.029	469.919		2447.02	536.029	469.919
										2446.84	889.787	914.801		2445.57	421.592	77.7456		2445.57	5.78857	-31.7622		2445.57	582.369	498.407		2445.57	582.369	498.407
										2445.39	859.241	971.782		2444.12	437.582	57.7803		2444.12	-45.6259	-31.0206		2444.12	528.671	462.587		2444.12	528.671	462.587
										2443.94	839.423	901.933		2442.67	426.781	116.389		2442.67	-17.4158	-11.4138		2442.67	517.851	507.137		2442.67	517.851	507.137
										2442.49	853.54	878.539		2441.21	428.481	71.4205		2441.21	8.91431	5.30298		2441.21	537.386	442.763		2441.21	537.386	442.763
										2441.04	856.94	896.217		2439.76	408.76	15.7566		2439.76	10.1693	-16.5057		2439.76	487.299	430.18		2439.76	487.299	430.18
										2439.59	799.651	831.78		2438.31	406.894	124.295		2438.31	11.4291	-38.3091		2438.31	465.786	444.371		2438.31	465.786	444.371
										2438.14	817.337	756.661		2436.86	410.381	56.1448		2436.86	3.08862	-28.4723		2436.86	499.594	440.714		2436.86	499.594	440.714
										2436.68	840.369	783.274		2435.41	397.812	93.2659		2435.41	-5.28662	-18.4712		2435.41	481.655	444.193		2435.41	481.655	444.193
										2435.23	797.388	784.901		2433.96	445.888	62.5933		2433.96	-31.4174	2.17529		2433.96	461.94	426.269		2433.96	461.94	426.269
										2433.78	834.682	699.135		2432.5	433.317	30.1456		2432.5	-59.073	23.7465		2432.5	440.449	403.002		2432.5	440.449	403.002
										2432.33	811.334	738.225		2431.05	408.27	67.2352		2431.05	-29.6539	17.583		2431.05	459.972	422.533		2431.05	459.972	422.533
										2430.88	786.213	722.032		2429.6	408.188	66.8738		2429.6	10.1951	6.36926		2429.6	417.101	404.624		2429.6	417.101	404.624
										2429.42	729.018	723.67		2428.15	438.403	23.7358		2428.15	14.2689	-13.0498		2428.15	449.096	400.978		2428.15	449.096	400.978
										2427.97	769.86	748.475		2426.69	420.498	44.7543		2426.69	7.8075	-34.8834		2426.69	409.807	409.807		2426.69	409.807	409.807
										2426.52	767.924	714.472		2425.24	406.162	90.6986		2425.24	6.74609	-23.6272		2425.24	441.79	377.66		2425.24	441.79	377.66
										2425.06	755.301	739.269		2423.78	409.643	29.7551		2423.78	8.00964	1.8136		2423.78	390.051	368.679		2423.78	390.051	368.679
										2423.61	715.967	705.281		2422.33	368.605	22.2512		2422.33	18.3479	-3.60022		2422.33	414.903	372.166		2422.33	414.903	372.166
										2422.15	751.437	678.43		2420.87	455.768	52.1326		2420.87	34.0911	-27.3695		2420.87	377.433	418.381		2420.87	377.433	418.381
										2420.7	721.022	706.78		2419.42	400.497	89.1158		2419.42	32.6591	-17.3435		2419.42	398.717	345.318		2419.42	398.717	345.318
										2419.24	736.897	667.479		2417.96	371.943	28.1984		2417.96	17.4968	19.7325		2417.96	377.282	316.775		2417.96	377.282	316.775
										2417.79	692.26	672.685		2416.51	398.558	40.2504		2416.51	-1.42017	43.2031		2416.51	371.869	320.27		2416.51	371.869	320.27
										2416.33	704.576	663.654		2415.05	405.594	27.3862		2415.05	-24.3126	52.2592		2415.05	354.005	343.332		2415.05	354.005	343.332
										2414.88	738.234	690.204		2413.6	393.063	25.1921		2413.6	-29.1453	42.0349		2413.6	368.163	348.599		2413.6	368.163	348.599
										2413.42	642.046	645.603		2412.14	405.431	33.6614		2412.14	-8.5426	4.70557		2412.14	343.194	325.412		2412.14	343.194	325.412
										2411.96	705.931	656.143		2410.68	412.462	17.2321		2410.68	3.00452	-8.83862		2410.68	360.904	334.236		2410.68	360.904	334.236
										2410.51	680.901	645.345		2409.23	410.602	32.7972		2409.23	-2.50305	22.4818		2409.23	335.947	344.834		2409.23	335.947	344.834
										2409.05	707.426	655.88		2407.77	387.417	-13.8496		2407.77	-6.93616	34.8876		2407.77	348.319	380.308		2407.77	348.319	380.308
										2407.59	669.966	625.538		2406.31	403.33	1.70178		2406.31	-8.57935	-1.50671		2406.31	346.473	307.384		2406.31	346.473	307.384
										2406.13	703.59	600.539		2404.85	390.814	8.35889		2404.85	-13.8973	-27.2563		2404.85	309.099	296.664		2404.85	309.099	296.664
										2404.68	710.554	639.499		2403.39	385.408	13.23		2403.39	-32.9608	-13.3507		2403.39	362.319	296.604		2403.39	362.319	296.604
										2403.22	685.547	657.131		2401.94	367.573	50.0558		2401.94	-44.1843	-0.83508		2401.94	348.041	353.368		2401.94	348.041	353.368
										2401.76	660.551	610.832		2400.48	371.051	-1.90833		2400.48	-9.02271	3.40515		2400.48	337.319	314.239		2400.48	337.319	314.239
										2400.3	649.767	612.485		2399.02	358.551	52.6414		2399.02	20.1335	8.10059		2399.02	355.001	314.176		2399.02	355.001	314.176
										2398.84	686.911	646.087		2397.56	379.775	-22.3881		2397.56	-20.2251	18.1509		2397.56	369.127	330.085		2397.56	369.127	330.085
										2397.38	614.014	605.141		2396.1	408.088	-72.5525		2396.1	-59.2891	28.0465		2396.1	319.373	335.342		2396.1	319.373	335.342
										2395.92	681.313	647.602		2394.64	381.397	8.56482		2394.64	-3.79321	27.4419		2394.64	310.439	321.083		2394.64	310.439	321.083
										2394.46	663.437	622.638		2393.18	342.302	-38.0541		2393.18	51.7079	26.832		2393.18	333.434	305.056		2393.18	333.434	305.056
										2393	675.719	647.343		2391.72	359.965	27.0514		2391.72	53.0037	18.8674		2391.72	342.233	319.181		2391.72	342.233	319.181
										2391.54	691.542	602.883		2390.26	349.256	8.79785		2390.26	51.3593	10.5128		2390.26	331.527	324.436		2390.26	331.527	324.436
										2390.08	663.039	608.081		2388.79	365.139	-21.8639		2388.79	40.27	25.333		2388.79	340.324	292.466		2388.79	340.324	292.466
										2388.62	650.498	595.552		2387.33	334.939	-29.4834		2387.33	27.9655	43.1483		2387.33	292.407	313.673		2387.33	292.407	313.673
										2387.16	671.633	632.647		2385.87	380.939	-17.6158		2385.87	30.8159	41.8182		2385.87	294.12	311.838		2385.87	294.12	311.838
										2385.7	664.412	623.661		2384.41	343.662	-14.6207		2384.41	36.9211	36.3636		2384.41	345.433	311.776		2384.41	345.433	311.776
										2384.23	674.907	568.622		2382.95	361.304	30.8735		2382.95	40.8264	37.5488		2382.95	325.882	313.484		2382.95	325.882	313.484
										2382.77	637.58	655.29		2381.48	341.753	-8.65454		2381.48	44.0366	40.8289		2381.48	336.441	311.651		2381.48	336.441	311.651
										2381.31	594.955	635.681		2380.02	350.537	-28.7008		2380.02	15.3615	32.5642		2380.02	308.047	304.507		2380.02	308.047	304.507
										2379.84	626.702	623.161		2378.56	334.536	43.2941		2378.56	-27.0485	19.3441		2378.56	318.606	316.836		2378.56	318.606	316.836
										2378.38	644.276	635.426		2377.1	334.469	7.30139		2377.1	-16.1638	17.8993		2377.1	334.469	334.469		2377.1	334.469	334.469
										2376.92	638.838	606.985		2375.63	339.71	12.011		2375.63	24.9109	23.1145		2375.63	318.478	295.477		2375.63	318.478	295.477
										2375.45	613.94	587.401		2374.17	357.332	30.8597		2374.17	30.0305	15.4144		2374.17	362.638	288.342		2374.17	362.638	288.342
										2373.99	672.192	596.128		2372.7	339.574	-24.5875		2372.7	8.95508	-1.71045		2372.7	320.119	320.119		2372.7	320.119	320.119
										2372.53	659.677	592.471		2371.24	355.42	-26.9736		2371.24	-4.55054	-10.2452		2371.24	300.604	298.836		2371.24	300.604	298.836
										2371.06	624.18	595.889		2369.77	344.741	20.1338		2369.77	-11.051	-10.8453		2369.77	325.294	300.544		2369.77	325.294	300.544
										2369.6	639.966	639.966		2368.31	355.277	-30.0017		2368.31	-8.5968	10.9498		2368.31	334.067	286.343		2368.31	334.067	286.343
										2368.13	671.652	590.347		2366.84	355.206	-12.9708		2366.84	4.33252	58.9397		2366.84	321.629	307.492		2366.84	321.629	307.492
										2366.66	645.01	607.9		2365.38	335.7	18.1771		2365.38	25.8966	81.0649		2365.38	287.995	323.332		2365.38	287.995	323.332
										2365.2	674.917	627.213		2363.91	346.231	-37.2524		2363.91	60.2203	64.9		2363.91	302.069	298.536		2363.91	302.069	298.536
										2363.73	660.65	591.758		2362.44	349.694	23.8959		2362.44	77.7195	44.3599		2362.44	310.839	294.944		2362.44	310.839	294.944
										2362.27	646.388	628.727		2360.98	337.263	24.9741		2360.98	63.4235	15.5549		2360.98	301.948	284.29		2360.98	301.948	284.29
										2360.8	637.43	598.584		2359.51	301.887	-16.3275		2359.51	50.257	6.46008		2359.51	289.529	280.702		2359.51	289.529	280.702
										2359.33	621.414	596.698		2358.04	321.242	69.4633		2358.04	39.8558	45.7399		2358.04	291.236	296.531		2358.04	291.236	296.531
										2357.87	658.354	585.988		2356.57	335.296	-47.7301		2356.57	23.9895	65.235		2356.57	312.354	296.472		2356.57	312.354	296.472
										2356.4	670.575	573.518		2355.11	354.636	-32.5604		2355.11	-9.80188	19.8348		2355.11	314.056	291.119		2355.11	314.056	291.119
										2354.93	691.612	659.854		2353.64	335.161	24.9315		2353.64	-37.4485	-11.73		2353.64	329.869	326.341		2353.64	329.869	326.341
										2353.46	594.455	594.455		2352.17	322.748	-67.5193		2352.17	-37.1552	19.795		2352.17	319.221	285.711		2352.17	319.221	285.711
										2351.99	640.19	585.518		2350.7	331.5	9.33411		2350.7	-31.3567	44.835		2350.7	299.76	276.838		2350.7	299.76	276.838
										2350.52	615.376	588.927		2349.23	317.33	35.0217		2349.23	12.7865	24.74		2349.23	299.7	292.649		2349.23	299.7	292.649
										2349.05	622.304	571.18		2347.76	324.316	-13.3375		2347.76	52.8796	7.5553		2347.76	315.503	319.029		2347.76	315.503	319.029
										2347.58	650.38	586.928		2346.29	315.44	-61.6886		2346.29	41.4979	27.415		2346.29	303.104	278.433		2346.29	303.104	278.433
										2346.12	632.627	641.438		2344.82	347.091	4.49414		2344.82	30.4611	46.8202		2344.82	292.472	281.901		2344.82	292.472	281.901
										2344.64	627.214	595.501		2343.35	322.359	-36.8125		2343.35	37.0991	44.2701		2343.35	311.79	260.706		2343.35	311.79	260.706
										2343.17	634.134	618.281		2341.88	304.683	-44.6516		2341.88	43.7321	41.7152		2341.88	283.549	285.31		2341.88	283.549	285.31
										2341.7	676.274	597.023		2340.41	334.556	17.9388		2340.41	50.3646	39.1504		2340.41	325.752	281.731		2340.41	325.752	281.731
										2340.23	635.64	655.009		2338.94	323.926	-39.219		2338.94	57.0128	36.6003		2338.94	325.686	288.716		2338.94	325.686	288.716
										2338.76	649.596	612.627		2337.47	309.78	-43.5602		2337.47	5.90527	32.2555		2337.47	281.618	279.858		2337.47	281.618	279.858
										2337.29	628.345	608.984		2336	306.198	1.36536		2336	-50.342	27.7407		2336	297.399	253.405		2336	297.399	253.405
										2335.82	619.42	619.42		2334.52	300.858	-6.51917		2334.52	-37.2742	8.8606		2334.52	307.896	299.099		2334.52	307.896	299.099
										2334.35	636.889	585.867		2333.05	306.075	-24.9661		2333.05	-13.5518	-12.2441		2333.05	299.039	304.316		2333.05	299.039	304.316
										2332.87	612.135	580.473		2331.58	328.876	-22.3096		2331.58	9.38599	-10.2042		2331.58	306.013	300.737		2331.58	306.013	300.737
										2331.4	583.873	645.426		2330.11	342.877	75.2881		2330.11	32.1384	-2.99902		2330.11	337.602	318.26		2330.11	337.602	318.26
										2329.93	659.363	617.164		2328.63	360.388	37.4697		2328.63	6.08069	23.7363		2328.63	342.808	334.018		2328.63	342.808	334.018
										2328.46	664.504	620.556		2327.16	319.89	47.1129		2327.16	-34.6417	56.3364		2327.16	326.921	304.071		2327.16	326.921	304.071
										2326.98	630.976	618.673		2325.69	335.641	-34.635		2325.69	-43.6696	62.8817		2325.69	302.253	289.952		2325.69	302.253	289.952
										2325.51	588.676	592.19		2324.21	326.789	6.62512		2324.21	-40.4374	59.3372		2324.21	286.38	310.977		2324.21	286.38	310.977
										2324.03	625.452	611.397		2322.74	323.21	25.0232		2322.74	-0.97998	74.2471		2322.74	307.401	302.131		2322.74	307.401	302.131
										2322.56	613.031	618.3		2321.26	314.364	-28.6014		2321.26	55.9922	98.0726		2321.26	289.777	305.583		2321.26	289.777	305.583
										2321.08	616.42	553.197		2319.79	331.86	-36.5618		2319.79	59.6396	88.7926		2319.79	316.057	275.672		2319.79	316.057	275.672
										2319.61	609.272	575.912		2318.31	315.993	-37.507		2318.31	31.5916	59.838		2318.31	294.927	294.927		2318.31	294.927	294.927
										2318.13	635.482	630.216		2316.84	298.378	-5.11206		2316.84	30.8235	45.6536		2316.84	314.175	273.806		2316.84	314.175	273.806
										2316.66	621.313	587.966		2315.36	335.169	-25.3848		2315.36	49.7007	42.1237		2315.36	273.751	303.582		2315.36	273.751	303.582
										2315.18	658.038	596.621		2313.88	321.066	-40.3972		2313.88	68.5925	34.3792		2313.88	326.329	294.749		2313.88	326.329	294.749
										2313.71	601.765	592.993		2312.41	317.493	11.2437		2312.41	87.4844	23.0048		2312.41	299.952	289.427		2312.41	299.952	289.427
										2312.23	608.66	577.087		2310.93	312.168	-47.6328		2310.93	86.6213	41.0449		2310.93	312.168	305.153		2310.93	312.168	305.153
										2310.75	655.888	545.404		2309.45	317.365	40.7914		2309.45	65.3931	89.3706		2309.45	287.558	261.257		2309.45	287.558	261.257
										2309.28	610.168	620.688		2307.98	319.055	-84.7032		2307.98	27.0403	114.861		2307.98	322.561	264.71		2307.98	322.561	264.71
										2307.8	597.774	587.256		2306.5	341.775	43.9846		2306.5	-32.368	112.297		2306.5	306.722	280.431		2306.5	306.722	280.431
										2306.32	615.181	583.633		2305.02	313.669	-23.6517		2305.02	-43.3466	105.362		2305.02	271.613	282.127		2305.02	271.613	282.127
										2304.84	637.837	601.039		2303.54	320.614	20.8551		2303.54	16.7305	92.0227		2303.54	331.126	269.806		2303.54	331.126	269.806
										2303.36	602.669	553.615		2302.06	306.536	-32.755		2302.06	48.252	89.3784		2302.06	320.549	271.504		2302.06	320.549	271.504
										2301.88	611.306	535.988		2300.58	287.211	-49.578		2300.58	29.939	105.439		2300.58	269.698	274.952		2300.58	269.698	274.952
										2300.4	625.193	572.656		2299.11	283.651	35.1497		2299.11	28.4104	110.725		2299.11	304.662	288.904		2299.11	304.662	288.904
										2298.93	637.323	560.284		2297.62	308.102	25.3032		2297.62	62.032	93.4607		2297.62	304.601	273.09		2297.62	304.601	273.09
										2297.45	640.696	603.935		2296.15	311.54	-5.55322		2296.15	80.4387	80.9012		2296.15	287.037	313.29		2296.15	287.037	313.29
										2295.97	577.56	544.307		2294.67	304.478	49.3378		2294.67	60.1501	80.297		2294.67	283.48	264.231		2294.67	283.48	264.231
										2294.49	603.692	600.192		2293.19	306.166	-34.0157		2293.19	37.2317	78.733		2293.19	302.667	264.178		2293.19	302.667	264.178
										2293.01	587.825	591.324		2291.71	318.349	-0.15125		2291.71	6.14819	74.2139		2291.71	276.369	281.616		2291.71	276.369	281.616
										2291.53	634.933	559.72		2290.22	293.801	21.4479		2290.22	-10.9402	68.2799		2290.22	299.048	292.052		2290.22	299.048	292.052
										2290.04	599.829	598.081		2288.74	293.742	6.31177		2288.74	26.6265	56.8907		2288.74	300.736	278.006		2288.74	300.736	278.006
										2288.56	547.256	613.696		2287.26	295.431	-3.58508		2287.26	53.8679	51.6368		2287.26	304.172	276.202		2287.26	304.172	276.202
										2287.08	580.359	562.878		2285.78	318.092	17.9729		2285.78	28.6492	77.533		2285.78	302.362	272.651		2285.78	302.362	272.651
										2285.6	634.421	594.224		2284.3	276.09	8.05896		2284.3	12.166	97.5739		2284.3	305.796	284.827		2284.3	305.796	284.827
										2284.12	595.851	576.63		2282.81	302.241	-5.3551		2282.81	55.6672	77.3303		2282.81	283.023	262.058		2282.81	283.023	262.058
										2282.63	588.743	538.08		2281.33	275.979	37.1208		2281.33	91.4685	61.2565		2281.33	288.206	274.232		2281.33	288.206	274.232
										2281.15	595.611	567.665		2279.85	291.641	-54.8982		2279.85	49.5352	87.1676		2279.85	305.612	281.163		2279.85	305.612	281.163
										2279.67	605.969	565.804		2278.37	291.582	22.4708		2278.37	13.0264	111.444		2278.37	312.534	288.09		2278.37	312.534	288.09
										2278.19	600.609	590.134		2276.88	314.217	-3.19324		2276.88	71.303	106.905		2276.88	303.743	282.795		2276.88	303.743	282.795
										2276.7	603.979	537.646		2275.4	293.21	-4.42261		2275.4	127.984	102.632		2275.4	270.521	270.521		2275.4	270.521	270.521
										2275.22	621.31	565.462		2273.91	273.956	46.6869		2273.91	100.755	111.858		2273.91	308.855	272.211		2273.91	308.855	272.211
										2273.73	631.654	588.032		2272.43	310.537	-12.1432		2272.43	73.522	121.09		2272.43	340.196	270.412		2272.43	340.196	270.412
										2272.25	587.913	539.066		2270.94	313.963	-23.865		2270.94	81.1633	133.226		2270.94	266.869	252.915		2270.94	266.869	252.915
										2270.76	594.772	528.492		2269.46	280.766	-28.616		2269.46	89.3345	145.403		2269.46	268.559	258.096		2269.46	268.559	258.096
										2269.28	598.139	563.262		2267.97	308.606	18.9323		2267.97	99.3811	187.515		2267.97	298.145	289.427		2267.97	298.145	289.427
										2267.79	622.428	577.097		2266.49	319.003	-29.4236		2266.49	109.522	231.172		2266.49	301.571	282.396		2266.49	301.571	282.396
										2266.31	629.275	550.833		2265	306.739	-39.4281		2265	156.699	201.713		2265	275.368	301.51		2265	275.368	301.51
										2264.82	564.664	517.609		2263.51	282.282	35.9453		2263.51	207.22	165.66		2263.51	296.222	287.51		2263.51	296.222	287.51
										2263.33	602.884	573.263		2262.03	320.552	-28.0927		2262.03	176.641	188.037		2262.03	287.452	280.483		2262.03	287.452	280.483
										2261.85	592.31	573.147		2260.54	304.811	19.3597		2260.54	135.618	217.949		2260.54	283.91	266.492		2260.54	283.91	266.492
										2260.36	616.575	543.422		2259.05	266.439	-1.13147		2259.05	133.229	231.896		2259.05	283.853	287.336		2259.05	283.853	287.336
										2258.87	588.588	558.985		2257.57	283.796	-21.6248		2257.57	137.481	243.113		2257.57	285.537	289.019		2257.57	285.537	289.019
										2257.38	600.657	555.39		2256.08	322.034	20.5479		2256.08	151.457	227.575		2256.08	287.22	257.627		2256.08	287.22	257.627
										2255.9	644.053	581.388		2254.59	308.046	7.00208		2254.59	167.519	206.293		2254.59	297.604	273.239		2254.59	297.604	273.239
										2254.41	584.752	551.685		2253.1	301.024	3.8927		2253.1	189.065	215.465		2253.1	301.024	288.844		2253.1	301.024	288.844
										2252.92	567.234	577.674		2251.61	295.744	-9.66296		2251.61	212.036	232.602		2251.61	292.265	297.484		2251.61	292.265	297.484
										2251.43	650.622	546.244		2250.12	273.073	-0.61023		2250.12	251.588	273.08		2250.12	293.945	299.163		2250.12	293.945	299.163
										2249.94	615.705	572.223		2248.63	274.757	-17.6558		2248.63	296.265	320.792		2248.63	278.235	264.323		2248.63	278.235	264.323
										2248.45	589.496	540.806		2247.14	285.134	5.28552		2247.14	284.426	335.89		2247.14	279.918	262.531		2247.14	279.918	262.531
										2246.96	594.593	566.776		2245.65	285.076	-43.0608		2245.65	252.197	339.228		2245.65	271.17	279.861		2245.65	271.17	279.861
										2245.47	594.473	556.232		2244.16	262.426	-39.2589		2244.16	261.064	335.61		2244.16	293.708	316.301		2244.16	293.708	316.301
										2243.98	601.305	549.168		2242.67	298.861	34.0349		2242.67	287.025	329.088		2242.67	274.535	278.011		2242.67	274.535	278.011
										2242.49	608.133	609.871		2241.18	241.473	15.2178		2241.18	308.302	362.771		2241.18	290.115	277.954		2241.18	290.115	277.954
										2241	634.068	576.741		2239.69	321.32	17.2426		2239.69	327.364	415.459		2239.69	277.898	270.951		2239.69	277.898	270.951
										2239.51	623.519	597.467		2238.2	281.315	5.36536		2238.2	329.035	426.937		2238.2	262.214	284.788		2238.2	262.214	284.788
										2238.02	614.711	562.617		2236.71	296.884	-39.5038		2236.71	321.442	416.46		2236.71	289.939	274.314		2236.71	289.939	274.314
										2236.53	647.573	590.281		2235.22	289.881	-6.2511		2235.22	327.474	433.228		2235.22	293.352	279.466		2235.22	293.352	279.466
										2235.04	579.747	557.182		2233.72	286.351	46.0695		2233.72	341.605	466.197		2233.72	341.886	291.558		2233.72	341.886	291.558
										2233.54	619.545	590.043		2232.23	282.823	-23.0969		2232.23	393.792	471.25		2232.23	307.115	277.618		2232.23	307.115	277.618
										2232.05	602.069	550.017		2230.74	277.562	-3.77197		2230.74	471.164	457.798		2230.74	296.644	267.153		2230.74	296.644	267.153
										2230.56	600.213	565.518		2229.24	315.663	-13.9476		2229.24	504.621	480.891		2229.24	300.053	275.771		2229.24	300.053	275.771
										2229.06	605.294	511.638		2227.75	317.333	15.7551		2227.75	505.922	530.71		2227.75	296.524	268.779		2227.75	296.524	268.779
										2227.57	570.492	556.62		2226.26	284.328	-68.9868		2226.26	517.094	590.959		2226.26	301.665	284.328		2226.26	301.665	284.328
										2226.08	584.246	566.909		2224.76	294.671	26.5664		2224.76	536.191	659.562		2224.76	280.804	260.004		2224.76	280.804	260.004
										2224.58	608.394	573.728		2223.27	292.878	-11.3691		2223.27	585.773	691.891		2223.27	289.412	289.412		2223.27	289.412	289.412
										2223.09	629.067	570.146		2221.77	289.354	28.6727		2221.77	662.225	692.28		2221.77	310.146	266.829		2221.77	310.146	266.829
										2221.59	611.613	559.635		2220.28	273.705	-14.4612		2220.28	698.912	722.904		2220.28	308.351	277.169		2220.28	308.351	277.169
										2220.1	608.025	566.451		2218.78	282.309	74.0435		2218.78	697.244	782.673		2218.78	297.897	264.99		2218.78	297.897	264.99
										2218.6	628.685	538.626		2217.29	296.105	1.46472		2217.29	720.721	816.347		2217.29	315.153	301.3		2217.29	315.153	301.3
										2217.11	616.437	609.511		2215.79	273.539	43.1704		2215.79	770.504	822.677		2215.79	297.776	266.614		2215.79	297.776	266.614
										2215.61	612.85	592.076		2214.29	270.022	-17.2725		2214.29	826.326	832.706		2214.29	273.483	263.098		2214.29	273.483	263.098
										2214.11	578.109	564.262		2212.8	316.692	-29.2432		2212.8	889.043	846.96		2212.8	287.273	289.003		2212.8	287.273	289.003
										2212.62	610.872	610.872		2211.3	304.517	41.8336		2211.3	940.655	868.31		2211.3	292.405	254.341		2211.3	292.405	254.341
										2211.12	602.098	551.923		2209.8	280.237	-48.0034		2209.8	978.603	898.404		2209.8	281.967	256.019		2209.8	281.967	256.019
										2209.62	570.839	562.19		2208.31	297.475	-21.9343		2208.31	1019.94	906.034		2208.31	278.451	300.934		2208.31	278.451	300.934
										2208.12	627.796	586.289		2206.81	283.582	64.6371		2206.81	1065.85	883.624		2206.81	307.79	283.582		2206.81	307.79	283.582
										2206.63	620.753	560.233		2205.31	285.253	-35.5454		2205.31	1117.44	878.699		2205.31	300.813	283.525		2205.31	300.813	283.525
										2205.13	610.254	580.865		2203.81	285.196	-9.51758		2203.81	1177.25	898.919		2203.81	259.269	286.924		2203.81	259.269	286.924
										2203.63	618.773	603.217		2202.31	290.322	14.7644		2202.31	1207.85	913.689		2202.31	302.419	293.779		2202.31	302.419	293.779
										2202.13	611.736	539.157		2200.81	269.53	-31.8087		2200.81	1193.3	920.034		2200.81	298.902	267.803		2200.81	298.902	267.803
										2200.63	618.523	601.245		2199.31	290.205	-31.7302		2199.31	1195.88	920.405		2199.31	302.297	293.66		2199.31	302.297	293.66
										2199.13	604.578	568.304		2197.82	283.238	1.15466		2197.82	1226.96	910.88		2197.82	293.6	302.236		2197.82	293.6	302.236
										2197.63	644.178	526.74		2196.32	295.267	15.0258		2196.32	1262.31	887.78		2196.32	303.901	291.814		2196.32	303.901	291.814
										2196.13	599.154	599.154		2194.81	295.208	40.9689		2194.81	1305.3	840.541		2194.81	298.66	258.954		2194.81	298.66	258.954
										2194.63	621.475	562.78		2193.31	307.23	37.552		2193.31	1306.59	808.347		2193.31	272.71	291.696		2193.31	272.71	291.696
										2193.13	624.801	545.406		2191.81	291.637	22.0497		2191.81	1228.47	804.768		2191.81	277.832	289.911		2191.81	277.832	289.911
										2191.63	572.906	595.339		2190.31	301.93	20.3497		2190.31	1154.96	785.159		2190.31	253.621	270.874		2190.31	253.621	270.874
										2190.13	572.79	560.713		2188.81	300.144	20.3687		2188.81	1090.73	732.924		2188.81	282.894	262.194		2188.81	282.894	262.194
										2188.63	624.421	586.473		2187.31	275.938	-33.0824		2187.31	1045.29	695.406		2187.31	319.054	269.04		2187.31	319.054	269.04
										2187.13	589.804	600.151		2185.81	305.195	3.14331		2185.81	1040.65	689.842		2185.81	318.989	298.298		2185.81	318.989	298.298
										2185.62	579.339	574.166		2184.3	303.409	-5.47412		2184.3	1027	686.673		2184.3	306.857	243.072		2184.3	306.857	243.072
										2184.12	613.699	561.983		2182.8	270.6	-17.5416		2182.8	992.534	689.055		2182.8	308.518	286.112		2182.8	308.518	286.112
										2182.62	630.81	568.763		2181.3	289.501	20.3627		2181.3	953.472	679.371		2181.3	315.349	280.884		2181.3	315.349	280.884
										2181.12	625.513	534.184		2179.8	327.345	-31.344		2179.8	903.076	639.983		2179.8	291.165	258.43		2179.8	291.165	258.43
										2179.61	611.603	532.353		2178.29	310.054	-46.8632		2178.29	856.54	606.685		2178.29	270.436	292.828		2178.29	270.436	292.828
										2178.11	592.532	563.25		2176.79	299.658	-38.2717		2176.79	820.078	589.192		2176.79	309.991	287.602		2176.79	309.991	287.602
										2176.61	611.356	602.745		2175.29	259.995	25.4083		2175.29	775.912	557.364		2175.29	270.326	261.717		2175.29	270.326	261.717
										2175.1	576.796	533.752		2173.78	266.828	27.0836		2173.78	710.551	486.111		2173.78	299.536	277.157		2173.78	299.536	277.157
										2173.6	611.108	600.779		2172.28	265.053	32.1943		2172.28	659.245	432.743		2172.28	256.447	270.216		2172.28	256.447	270.216
										2172.09	602.379	561.073		2170.77	277.045	8.04407		2170.77	648.619	431.146		2170.77	294.253	261.558		2170.77	294.253	261.558
										2170.59	607.419	554.076		2169.26	271.827	32.0695		2169.26	622.778	434.963		2169.26	283.87	273.548		2169.26	283.87	273.548
										2169.08	586.651	567.727		2167.76	301.014	-14.4437		2167.76	550.402	455.276		2167.76	280.373	294.133		2167.76	280.373	294.133
										2167.58	595.132	510.851		2166.25	271.717	37.0807		2166.25	487.746	463.019		2166.25	254.52	268.278		2166.25	254.52	268.278
										2166.07	620.807	507.308		2164.75	276.82	2.60938		2164.75	456.196	430.546		2164.75	287.137	287.137		2164.75	287.137	287.137
										2164.56	601.768	519.24		2163.24	300.831	38.627		2163.24	437.48	401.289		2163.24	257.855	309.426		2163.24	257.855	309.426
										2163.06	579.299	543.201		2161.73	295.614	-73.1823		2161.73	461.71	382.767		2161.73	319.675	292.176		2161.73	319.675	292.176
										2161.55	615.274	543.091		2160.22	285.244	34.9952		2160.22	469.564	365.571		2160.22	292.117	262.905		2160.22	292.117	262.905
										2160.04	561.882	536.107		2158.72	252.544	70.9683		2158.72	420.049	353.014		2158.72	329.853	293.776		2158.72	329.853	293.776
										2158.54	573.793	577.229		2157.21	273.104	-15.031		2157.21	374.189	334.652		2157.21	274.822	312.61		2157.21	274.822	312.61
										2157.03	647.534	575.395		2155.7	290.222	-35.7437		2155.7	341.604	295.176		2155.7	274.766	257.593		2155.7	274.766	257.593
										2155.52	559.823	561.54		2154.19	285.012	-11.8124		2154.19	316.128	268.65		2154.19	298.748	274.711		2154.19	298.748	274.711
										2154.01	575.161	580.312		2152.68	278.088	20.6871		2152.68	317.449	290.989		2152.68	283.238	305.554		2152.68	283.238	305.554
										2152.5	605.942	538.997		2151.18	278.032	-27.4952		2151.18	314.284	310.283		2151.18	281.464	257.437		2151.18	281.464	257.437
										2150.99	633.279	609.252		2149.67	269.396	-19.0382		2149.67	293.665	317.672		2149.67	274.543	276.259		2149.67	274.543	276.259
										2149.48	585.106	586.822		2148.16	300.221	-15.736		2148.16	275.219	316.276		2148.16	289.928	310.514		2148.16	289.928	310.514
										2147.97	602.143	579.841		2146.65	293.299	16.7184		2146.65	265.565	279.761		2146.65	303.59	271.002		2146.65	303.59	271.002
										2146.46	596.875	579.724		2145.14	300.099	-14.2944		2145.14	254.936	242.64		2145.14	293.24	298.384		2145.14	293.24	298.384
										2144.95	601.898	536.736		2143.62	279.464	23.281		2143.62	240.271	203.084		2143.62	288.037	291.466		2143.62	288.037	291.466
										2143.44	630.922	574.345		2142.11	263.98	-35.1561		2142.11	227.747	177.08		2142.11	303.406	272.551		2142.11	303.406	272.551
										2141.93	599.94	545.088		2140.6	281.065	7.54053		2140.6	224.078	207.449		2140.6	281.065	265.64		2140.6	281.065	265.64
										2140.42	592.963	520.985		2139.09	270.727	0.52539		2139.09	221.174	228.075		2139.09	274.154	272.44		2139.09	274.154	272.44
										2138.91	616.831	573.995		2137.58	301.508	27.7709		2137.58	221.505	207.504		2137.58	267.246	279.237		2137.58	267.246	279.237
										2137.4	570.453	594.436		2136.07	291.17	29.3099		2136.07	217.672	197.13		2136.07	294.596	299.734		2136.07	294.596	299.734
										2135.88	572.049	554.922		2134.55	275.699	6.87012		2134.55	195.998	230.536		2134.55	325.359	273.987		2134.55	325.359	273.987
										2134.37	594.194	515.425		2133.04	284.204	27.2371		2133.04	182.259	252.036		2133.04	279.067	263.659		2133.04	279.067	263.659
										2132.86	575.241	564.969		2131.53	282.434	6.51062		2131.53	202.586	222.452		2131.53	314.957	285.858		2131.53	314.957	285.858
										2131.35	558.008	575.124		2130.02	297.779	-7.36584		2130.02	211.988	200.593		2130.02	289.222	296.068		2130.02	289.222	296.068
										2129.83	593.832	556.183		2128.5	278.897	55.7556		2128.5	174.284	211.999		2128.5	290.875	297.719		2128.5	290.875	297.719
										2128.32	600.556	576.602		2126.99	271.998	48.71		2126.99	145.311	207.875		2126.99	290.815	249.759		2126.99	290.815	249.759
										2126.8	545.693	549.115		2125.47	270.232	-6.22595		2125.47	153.643	137.276		2125.47	287.336	258.26		2125.47	287.336	258.26
										2125.29	566.106	559.265		2123.96	275.308	-64.563		2123.96	158.17	87.373		2123.96	314.637	280.437		2123.96	314.637	280.437
										2123.78	612.159	612.159		2122.44	297.477	-40.8173		2122.44	146.487	125.83		2122.44	306.025	278.671		2122.44	306.025	278.671
										2122.26	567.586	589.81		2120.93	278.614	10.2639		2120.93	138.66	148.111		2120.93	268.358	292.289		2120.93	268.358	292.289
										2120.74	567.47	629.003		2119.41	271.722	32.2688		2119.41	146.998	102.438		2119.41	276.849	297.356		2119.41	276.849	297.356
										2119.23	548.557	575.899		2117.9	307.547	9.83813		2117.9	142.23	70.6804		2117.9	300.713	264.832		2117.9	300.713	264.832
										2117.71	558.697	551.863		2116.38	273.32	21.5784		2116.38	83.4478	96.1377		2116.38	293.819	283.569		2116.38	293.819	283.569
										2116.2	570.541	558.583		2114.87	326.209	43.558		2114.87	47.6155	122.585		2114.87	302.298	290.343		2114.87	302.298	290.343
										2114.68	643.863	585.796		2113.35	283.454	-1.06897		2113.35	104.069	153.068		2113.35	280.039	286.869		2113.35	280.039	286.869
										2113.16	604.459	554.941		2111.83	315.833	10.657		2111.83	148.087	177.426		2111.83	290.225	285.103		2111.83	290.225	285.103
										2111.65	602.629	558.243		2110.31	274.804	0.18604		2110.31	143.405	177.834		2110.31	278.218	264.563		2110.31	278.218	264.563
										2110.13	652.004	556.422		2108.79	269.629	-11.99		2108.79	139.359	170.937		2108.79	308.879	269.629		2108.79	308.879	269.629
										2108.61	621.155	546.071		2107.28	254.219	27.0209		2107.28	137.677	136.245		2107.28	298.579	264.456		2107.28	298.579	264.456
										2107.09	578.376	564.727		2105.76	303.636	-14.1602		2105.76	131.931	106.928		2105.76	301.93	296.812		2105.76	301.93	296.812
										2105.57	619.197	576.552		2104.24	284.814	-7.57385		2104.24	111.2	97.3066		2104.24	288.225	271.17		2104.24	288.225	271.17
										2104.06	584.962	566.203		2102.72	281.346	-28.2748		2102.72	96.2085	90.5554		2102.72	276.23	250.653		2102.72	276.23	250.653
										2102.54	613.83	572.908		2101.2	284.698	22.6307		2101.2	101.563	93.979		2101.2	306.86	267.65		2101.2	306.86	267.65
										2101.02	634.162	567.677		2099.68	269.3	-33.8661		2099.68	105.552	102.878		2099.68	291.458	301.684		2099.68	291.458	301.684
										2099.5	586.31	559.04		2098.16	289.694	63.0255		2098.16	104.881	130.407		2098.16	291.399	313.552		2098.16	291.399	313.552
										2097.98	587.895	569.15		2096.64	272.598	-27.5361		2096.64	107.996	145.402		2096.64	304.969	291.339		2096.64	304.969	291.339
										2096.46	589.479	563.923		2095.12	264.026	-9.0459		2095.12	123.395	119.711		2095.12	306.61	284.466		2095.12	306.61	284.466
										2094.94	574.029	562.105		2093.6	291.221	24.7621		2093.6	128.99	104.546		2093.6	291.221	303.142		2093.6	291.221	303.142
										2093.42	594.348	533.04		2092.08	274.134	-4.44592		2092.08	104.2	122.046		2092.08	297.972	267.324		2092.08	297.972	267.324
										2091.9	592.524	590.822		2090.56	274.079	14.0221		2090.56	87.3203	131.896		2090.56	277.483	291.102		2090.56	277.483	291.102
										2090.38	606.022	541.335		2089.04	274.023	1.84436		2089.04	93.6855	119.251		2089.04	333.593	292.745		2089.04	333.593	292.745
										2088.85	621.217	568.456		2087.52	294.387	30.5094		2087.52	100.056	109.511		2087.52	280.774	273.967		2087.52	280.774	273.967
										2087.33	583.655	532.606		2085.99	287.522	4.71899		2085.99	106.426	107.922		2085.99	290.925	280.717		2085.99	290.925	280.717
										2085.81	632.873	552.913		2084.47	295.968	-38.0724		2084.47	111.422	111.847		2084.47	318.081	267.052		2084.47	318.081	267.052
										2084.29	552.8	535.791		2082.95	263.596	2.4823		2082.95	112.763	130.358		2082.95	287.405	280.602		2082.95	287.405	280.602
										2082.76	644.519	539.083		2081.42	317.951	0.51196		2081.42	110.669	133.104		2081.42	270.344	261.842		2081.42	270.344	261.842
										2081.24	591.681	557.676		2079.9	282.188	-6.55896		2079.9	99.9399	96.2856		2079.9	288.988	312.787		2079.9	288.988	312.787
										2079.71	594.96	535.464		2078.38	288.929	11.8652		2078.38	93.9912	75.9368		2078.38	311.023	287.229		2078.38	311.023	287.229
										2078.19	577.844	581.243		2076.85	297.366	-46.1851		2076.85	99.3679	94.4834		2076.85	280.374	283.772		2076.85	280.374	283.772
										2076.67	620.206	557.336		2075.33	302.402	9.61218		2075.33	117.879	124.285		2075.33	299.005	270.123		2075.33	299.005	270.123
										2075.14	586.102	567.415		2073.8	285.355	39.9075		2073.8	165.551	179.077		2073.8	304.039	261.576		2073.8	304.039	261.576
										2073.62	575.792	568.998		2072.28	300.581	-18.1173		2072.28	177.598	189.434		2072.28	295.486	261.522		2072.28	295.486	261.522
										2072.09	556.995	517.938		2070.75	285.239	44.4279		2070.75	115.49	107.247		2070.75	315.8	283.541		2070.75	315.8	283.541
										2070.57	597.629	594.233		2069.23	274.996	15.281		2069.23	78.9878	72.8738		2069.23	307.249	285.181		2069.23	307.249	285.181
										2069.04	556.768	544.886		2067.7	276.637	11.6023		2067.7	92.4299	131.737		2067.7	325.855	308.883		2067.7	325.855	308.883
										2067.52	636.419	554.958		2066.17	273.187	-34.4963		2066.17	94.0928	169.199		2066.17	298.639	291.852		2066.17	298.639	291.852
										2065.99	605.748	542.967		2064.65	262.953	14.4252		2064.65	74.2805	167.607		2064.65	334.204	290.096		2064.65	334.204	290.096
										2064.46	588.66	573.392		2063.12	281.556	-36.7456		2063.12	95.4434	155.951		2063.12	334.136	300.214		2063.12	334.136	300.214
										2062.94	613.981	529.177		2061.59	308.631	-50.5894		2061.59	186.536	127.134		2061.59	283.195	291.674		2061.59	283.195	291.674
										2061.41	627.422	586.724		2060.06	272.964	3.38904		2060.06	206.395	127.512		2060.06	286.528	267.878		2060.06	286.528	267.878
										2059.88	654.42	573.042		2058.54	305.115	42.0887		2058.54	112.878	174.356		2058.54	328.847	289.86		2058.54	328.847	289.86
										2058.35	605.131	576.315		2057.01	262.685	-2.27026		2057.01	73.197	187.775		2057.01	303.359	291.495		2057.01	303.359	291.495
										2056.82	598.229	576.198		2055.48	266.02	7.60876		2055.48	112.881	151.879		2055.48	310.074	279.575		2055.48	310.074	279.575
										2055.29	599.801	555.748		2053.95	304.929	15.7892		2053.95	138.105	124.494		2053.95	316.787	286.294		2053.95	316.787	286.294
										2053.77	623.395	565.799		2052.42	287.93	23.9655		2052.42	143.504	108.773		2052.42	315.029	279.461		2052.42	315.029	279.461
										2052.24	587.701	570.764		2050.89	303.111	-1.72913		2050.89	133.798	110.368		2050.89	316.658	292.951		2050.89	316.658	292.951
										2050.71	584.194	557.101		2049.36	286.119	-39.265		2049.36	104.848	134.028		2049.36	291.198	306.435		2049.36	291.198	306.435
										2049.18	629.785	567.146		2047.83	274.212	-34.4692		2047.83	102.373	152.113		2047.83	326.685	291.139		2047.83	326.685	291.139
										2047.65	585.649	560.259		2046.3	270.772	-29.6758		2046.3	130.987	163.638		2046.3	316.464	282.618		2046.3	316.464	282.618
										2046.12	599.068	585.529		2044.77	294.404	-1.19702		2044.77	153.818	175.189		2044.77	292.712	297.788		2044.77	292.712	297.788
										2044.59	620.941	554.955		2043.24	268.97	10.3536		2043.24	170.333	186.725		2043.24	287.578	280.811		2043.24	287.578	280.811
										2043.05	595.44	556.533		2041.71	309.506	33.7382		2041.71	165.098	191.701		2041.71	319.653	302.741		2041.71	319.653	302.741
										2041.52	595.319	590.245		2040.18	306.061	-25.7432		2040.18	138.149	190.101		2040.18	319.588	289.151		2040.18	319.588	289.151
										2039.99	591.815	595.197		2038.65	295.855	2.71069		2038.65	131.795	201.718		2038.65	287.402	300.926		2038.65	287.402	300.926
										2038.46	611.981	603.528		2037.11	297.484	44.6748		2037.11	144.286	225.409		2037.11	316.077	311.007		2037.11	316.077	311.007
										2036.93	605.096	584.813		2035.58	302.493	19.0254		2035.58	154.022	217.126		2035.58	326.152	278.835		2035.58	326.152	278.835
										2035.39	601.592	574.554		2034.05	304.121	28.8672		2034.05	161.448	182.143		2034.05	305.811	273.709		2034.05	305.811	273.709
										2033.86	593.022	565.99		2032.51	255.072	-54.202		2032.51	147.62	191.995		2032.51	314.195	297.302		2032.51	314.195	297.302
										2032.33	616.549	577.698		2030.98	273.597	35.0277		2030.98	117.637	235.912		2030.98	346.219	324.264		2030.98	346.219	324.264
										2030.79	621.49	570.825		2029.45	280.296	-2.41846		2029.45	142.054	248.16		2029.45	337.706	290.427		2029.45	337.706	290.427
										2029.26	624.74	533.562		2027.91	271.798	53.0007		2027.91	204.206	238.463		2027.91	334.26	298.809		2027.91	334.26	298.809
										2027.73	599.29	570.592		2026.38	300.435	-8.06323		2026.38	213.913	242.501		2026.38	313.938	290.308		2026.38	313.938	290.308
										2026.19	612.67	594.105		2024.84	278.437	-15.1024		2024.84	190.976	255.084		2024.84	349.311	303.749		2024.84	349.311	303.749
										2024.66	620.983	605.796		2023.31	313.81	-37.323		2023.31	156.984	241.682		2023.31	308.748	315.497		2023.31	308.748	315.497
										2023.12	617.482	593.862		2021.77	278.323	-54.4736		2021.77	116.822	213.751		2021.77	325.553	293.504		2021.77	325.553	293.504
										2021.59	615.669	492.535		2020.24	264.774	-0.78577		2020.24	128.695	187.844		2020.24	298.504	323.801		2020.24	298.504	323.801
										2020.05	615.543	600.365		2018.7	296.757	64.6833		2018.7	166.533	162.944		2018.7	327.107	301.815		2018.7	327.107	301.815
										2018.52	615.417	564.835		2017.16	298.382	-30.0225		2017.16	174.872	194.963		2017.16	333.783	298.382		2017.16	333.783	298.382
										2016.98	595.063	615.292		2015.63	283.152	57.3373		2015.63	170.166	252.157		2015.63	318.546	294.95		2015.63	318.546	294.95
										2015.44	599.997	574.717		2014.09	284.779	50.2969		2014.09	161.795	256.787		2014.09	308.37	311.74		2014.09	308.37	311.74
										2013.9	608.3	564.489		2012.55	303.253	-0.54358		2012.55	152.009	240.991		2012.55	298.199	304.938		2012.55	298.199	304.938
										2012.37	618.284	582.905		2011.02	338.563	-5.88403		2011.02	177.919	225.952		2011.02	353.723	276.241		2011.02	353.723	276.241
										2010.83	614.789	579.418		2009.48	277.868	-4.4856		2009.48	215.798	211.172		2009.48	303.129	289.657		2009.48	303.129	289.657
										2009.29	631.503	572.563		2007.94	284.546	20.4845		2007.94	235.573	231.887		2007.94	311.486	304.751		2007.94	311.486	304.751
										2007.75	580.864	569.079		2006.4	284.488	-10.106		2006.4	250.143	262.789		2006.4	318.156	277.755		2006.4	318.156	277.755
										2006.21	607.679	550.446		2004.86	287.796	40.1014		2004.86	251.604	281.39		2004.86	309.675	319.774		2004.86	309.675	319.774
										2004.68	641.214	557.065		2003.32	291.103	14.5686		2003.32	249.929	297.065		2003.32	326.439	302.881		2003.32	326.439	302.881
										2003.14	587.239	573.778		2001.78	289.361	-24.4119		2001.78	240.6	287.217		2001.78	292.726	324.69		2001.78	292.726	324.69
										2001.6	598.895	551.791		2000.24	275.846	15.6776		2000.24	229.796	272.434		2000.24	331.351	311.168		2000.24	331.351	311.168
										2000.06	593.727	575.225		1998.7	277.471	-35.0576		1998.7	252.487	292.016		1998.7	316.149	311.104		1998.7	316.149	311.104
										1998.52	608.74	583.516		1997.16	277.414	-11.7942		1997.16	280.289	316.838		1997.16	314.403	282.458		1997.16	314.403	282.458
										1996.98	625.428	610.296		1995.62	304.253	26.5891		1995.62	266.025	366.375		1995.62	316.02	290.805		1995.62	316.02	290.805
										1995.44	581.596	569.83		1994.08	268.898	9.49707		1994.08	247.067	418.657		1994.08	307.552	309.233		1994.08	307.552	309.233
										1993.89	552.907	562.991		1992.54	272.203	36.0996		1992.54	253.699	440.621		1992.54	324.292	273.884		1992.54	324.292	273.884
										1992.35	593.12	547.754		1991	287.267	29.0936		1991	262.207	460.378		1991	299.027	257.028		1991	299.027	257.028
										1990.81	569.48	604.758		1989.46	305.684	1.93616		1989.46	324.709	498.812		1989.46	332.557	283.849		1989.46	332.557	283.849
										1989.27	624.788	540.812		1987.91	288.829	11.7338		1987.91	389.157	537.91		1987.91	295.546	307.3		1987.91	295.546	307.3
										1987.73	629.698	549.097		1986.37	288.77	11.4547		1986.37	405.84	525.164		1986.37	292.127	307.238		1986.37	292.127	307.238
										1986.18	585.919	589.277		1984.83	285.354	16.2122		1984.83	422.344	514.048		1984.83	318.925	280.318		1984.83	318.925	280.318
										1984.64	602.584	600.906		1983.29	303.755	-34.4125		1983.29	434.922	551.137		1983.29	300.399	286.973		1983.29	300.399	286.973
										1983.1	639.381	550.438		1981.74	300.337	52.5692		1981.74	451.746	590.511		1981.74	310.405	291.948		1981.74	310.405	291.948
										1981.55	578.848	573.815		1980.2	283.501	62.3501		1980.2	526.49	661.256		1980.2	298.599	266.726		1980.2	298.599	266.726
										1980.01	573.698	563.633		1978.65	283.443	20.1354		1978.65	594.579	733.386		1978.65	296.86	290.152		1978.65	296.86	290.152
										1978.46	602.091	566.872		1977.11	276.677	-6.96997		1977.11	606.144	817.341		1977.11	288.415	315.245		1977.11	288.415	315.245
										1976.92	598.615	581.847		1975.56	274.944	-49.1516		1975.56	625.063	897.701		1975.56	295.062	303.445		1975.56	295.062	303.445
										1975.38	608.551	536.463		1974.02	274.888	61.214		1974.02	688.588	956.217		1974.02	301.706	264.831		1974.02	301.706	264.831
										1973.83	610.102	579.932		1972.47	279.859	72.6628		1972.47	765.033	1011.28		1972.47	284.887	256.398		1972.47	284.887	256.398
										1972.29	589.868	551.326		1970.93	283.153	27.142		1970.93	901.044	1050.49		1970.93	306.609	281.477		1970.93	306.609	281.477
										1970.74	638.335	529.432		1969.38	266.344	1.74219		1969.38	1012.68	1125.28		1969.38	319.947	289.795		1969.38	319.947	289.795
										1969.19	623.128	539.374		1967.83	259.59	-32.0205		1967.83	1036.5	1328.58		1967.83	288.061	331.605		1967.83	288.061	331.605
										1967.65	574.433	540.939		1966.29	293.026	-42.3265		1966.29	1087.11	1525.95		1966.29	303.072	299.723		1966.29	303.072	299.723
										1966.1	594.408	582.688		1964.74	281.247	-17.4717		1964.74	1216.05	1706.01		1964.74	319.751	296.314		1964.74	319.751	296.314
										1964.55	619.397	580.894		1963.19	274.494	15.7426		1963.19	1354.64	1900.81		1963.19	281.189	287.884		1963.19	281.189	287.884
										1963.01	600.86	557.344		1961.64	272.765	-58.1538		1961.64	1516.26	2130.9		1961.64	302.886	267.744		1961.64	302.886	267.744
										1961.46	622.49	567.269		1960.1	267.69	21.9023		1960.1	1699.86	2395.29		1960.1	292.786	292.786		1960.1	292.786	292.786
										1959.91	608.979	577.191		1958.55	294.398	-10.1458		1958.55	1926.89	2727.57		1958.55	284.362	297.744		1958.55	284.362	297.744
										1958.36	600.491	572.055		1957	294.338	11.3362		1957	2143.51	3072.48		1957	277.614	289.321		1957	277.614	289.321
										1956.81	597.023	583.644		1955.45	282.573	-10.6628		1955.45	2342.93	3438.36		1955.45	334.406	290.934		1955.45	334.406	290.934
										1955.26	601.917	596.901		1953.9	285.859	30.8721		1953.9	2592.25	3741.26		1953.9	280.844	307.591		1953.9	280.844	307.591
										1953.71	636.898	549.972		1952.35	287.472	-49.6176		1952.35	2911.37	3956.25		1952.35	314.213	290.814		1952.35	314.213	290.814
										1952.16	594.985	539.832		1950.8	300.781	25.3297		1950.8	3208.96	4140.31		1950.8	284.071	299.11		1950.8	284.071	299.11
										1950.61	586.508	581.495		1949.25	270.647	-8.34583		1949.25	3481.18	4287.92		1949.25	324.108	295.707		1949.25	324.108	295.707
										1949.06	552.975	551.305		1947.7	267.251	41.5088		1947.7	3760.6	4288.14		1947.7	300.657	307.339		1947.7	300.657	307.339
										1947.51	601.3	562.884		1946.15	293.916	-55.6141		1946.15	4047.26	4142.4		1946.15	342.345	277.216		1946.15	342.345	277.216
										1945.96	582.807	556.088		1944.6	238.758	71.0344		1944.6	4357.46	3981.51		1944.6	300.534	287.177		1944.6	300.534	287.177
										1944.41	606.062	560.983		1943.05	282.11	5.66309		1943.05	4687.35	3808		1943.05	317.166	288.788		1943.05	317.166	288.788
										1942.86	577.561	584.238		1941.5	277.046	-29.6398		1941.5	4882.82	3494.11		1941.5	308.756	272.039		1941.5	308.756	272.039
										1941.31	597.469	564.091		1939.94	268.646	-31.5554		1939.94	4985.48	3083.36		1939.94	276.989	270.314		1939.94	276.989	270.314
										1939.76	599.015	547.29		1938.39	280.269	-25.1284		1938.39	4988.55	2836.65		1938.39	320.307	300.288		1938.39	320.307	300.288
										1938.2	558.855	567.196		1936.84	290.219	22.9946		1936.84	4934.69	2683.61		1936.84	300.226	263.532		1936.84	300.226	263.532
										1936.65	558.74	563.744		1935.29	261.81	16.0684		1935.29	4815.15	2435.49		1935.29	296.829	275.151		1935.29	296.829	275.151
										1935.1	610.32	526.943		1933.73	278.429	22.4832		1933.73	4664.97	2143.02		1933.73	313.441	281.763		1933.73	313.441	281.763
										1933.54	596.857	573.516		1932.18	260.036	-2.77502		1932.18	4445.36	1947.66		1932.18	313.377	266.704		1932.18	313.377	266.704
										1931.99	580.066	528.393		1930.62	274.982	-19.6896		1930.62	4200.04	1788.41		1930.62	294.98	273.315		1930.62	294.98	273.315
										1930.44	584.946	544.95		1929.07	291.587	0.05969		1929.07	3908.38	1685.48		1929.07	329.91	311.582		1929.07	329.91	311.582
										1928.88	584.826	536.507		1927.51	288.196	18.1355		1927.51	3603.32	1598.82		1927.51	306.52	303.189		1927.51	306.52	303.189
										1927.33	603.03	533.066		1925.96	296.464	-45.4066		1925.96	3263.76	1436.18		1925.96	319.782	301.461		1925.96	319.782	301.461
										1925.77	577.924	567.931		1924.4	263.1	9.30615		1924.4	2916.84	1257.35		1924.4	296.403	261.434		1924.4	296.403	261.434
										1924.21	574.475	571.145		1922.85	298.007	-4.26208		1922.85	2652.78	1198.22		1922.85	298.007	288.018		1922.85	298.007	288.018
										1922.66	582.682	562.704		1921.29	286.295	-34.4695		1921.29	2400.91	1156.65		1921.29	269.65	322.914		1921.29	269.65	322.914
										1921.1	580.898	550.937		1919.74	262.938	15.2157		1919.74	2223.67	1055.47		1919.74	307.87	321.183		1919.74	307.87	321.183
										1919.55	594.091	572.458		1918.18	277.858	-81.5356		1918.18	2052.73	949.237		1918.18	292.832	296.16		1918.18	292.832	296.16
										1917.99	595.633	555.702		1916.62	272.811	72.9385		1916.62	1855.79	982.683		1916.62	311.071	309.407		1916.62	311.071	309.407
										1916.43	622.126	553.925		1915.06	266.102	-83.6575		1915.06	1660.64	1017.83		1915.06	320.986	272.755		1915.06	320.986	272.755
										1914.88	582.084	573.768		1913.51	252.745	25.8584		1913.51	1569.66	958.759		1913.51	286.001	279.35		1913.51	286.001	279.35
										1913.32	608.568	573.65		1911.95	269.318	18.9576		1911.95	1484.15	903.995		1911.95	300.904	279.292		1911.95	300.904	279.292
										1911.76	580.182	583.507		1910.39	294.194	-7.88562		1910.39	1466.05	902.402		1910.39	292.532	282.559		1910.39	292.532	282.559
										1910.2	538.511	571.753		1908.83	290.81	38.4001		1908.83	1427.99	889.983		1908.83	304.104	295.795		1908.83	304.104	295.795
										1908.64	619.826	545.048		1907.27	285.766	21.5326		1907.27	1252.72	803.13		1907.27	297.396	285.766		1907.27	297.396	285.766
										1907.08	591.455	584.809		1905.71	320.59	-8.61682		1905.71	1092.82	723.512		1905.71	295.674	317.268		1905.71	295.674	317.268
										1905.53	594.655	576.384		1904.15	298.935	26.0153		1904.15	1002.79	676.71		1904.15	307.238	288.97		1904.15	307.238	288.97
										1903.96	579.587	543.051		1902.6	272.307	5.8396		1902.6	941.774	646.938		1902.6	308.836	307.175		1902.6	308.836	307.175
										1902.41	634.26	582.788		1901.04	300.472	-11.0078		1901.04	976.107	673.12		1901.04	295.492	293.832		1901.04	295.492	293.832
										1900.85	627.489	577.689		1899.47	298.75	-34.4874		1899.47	992.625	680.019		1899.47	333.605	300.41		1899.47	333.605	300.41
										1899.29	592.507	587.528		1897.91	290.392	54.8806		1897.91	965.253	639.357		1897.91	330.217	311.964		1897.91	330.217	311.964
										1897.72	612.297	555.88		1896.35	268.765	-16.7156		1896.35	936.477	609.991		1896.35	331.809	323.513		1896.35	331.809	323.513
										1896.16	582.309	612.172		1894.79	308.519	-41.839		1894.79	904.986	602.23		1894.79	306.86	310.177		1894.79	306.86	310.177
										1894.6	590.483	577.214		1893.23	296.847	32.5492		1893.23	855.43	574.375		1893.23	320.064	318.405		1893.23	320.064	318.405
										1893.04	620.211	595.337		1891.67	301.76	-2.52283		1891.67	778.62	516.174		1891.67	293.47	315.024		1891.67	293.47	315.024
										1891.48	621.742	590.24		1890.11	276.832	-12.7157		1890.11	725.26	467.345		1890.11	331.536	323.247		1890.11	331.536	323.247
										1889.91	628.245	578.516		1888.54	326.496	-9.64624		1888.54	699.905	429.71		1888.54	321.524	306.608		1888.54	321.524	306.608
										1888.35	624.801	578.397		1886.98	285.004	-6.57849		1886.98	658.186	401.601		1886.98	339.684	298.26		1886.98	339.684	298.26
										1886.79	573.307	576.621		1885.42	301.512	51.1571		1885.42	600.941	382.526		1885.42	344.585	306.481		1885.42	344.585	306.481
										1885.23	665.959	576.502		1883.85	299.793	-40.2001		1883.85	554.232	362.838		1883.85	321.325	293.168		1883.85	321.325	293.168
										1883.66	632.697	586.321		1882.29	294.764	0.95752		1882.29	515.474	342.699		1882.29	357.691	314.635		1882.29	357.691	314.635
										1882.1	574.609	586.201		1880.72	281.458	20.5743		1880.72	478.661	301.816		1880.72	307.948	299.67		1880.72	307.948	299.67
										1880.53	574.491	587.736		1879.16	291.332	-12.787		1879.16	442.973	248.698		1879.16	311.195	344.301		1879.16	311.195	344.301
										1878.97	624.03	582.649		1877.59	306.166	29.9924		1877.59	395.216	236.031		1877.59	342.575	332.646		1877.59	342.575	332.646
										1877.4	582.529	597.423		1876.03	291.212	-11.632		1876.03	342.013	241.668		1876.03	319.34	309.413		1876.03	319.34	309.413
										1875.84	650.247	592.337		1874.46	322.583	7.96802		1874.46	304.216	255.792		1874.46	345.743	320.929		1874.46	345.743	320.929
										1874.27	607.103	554.168		1872.9	272.899	30.8668		1872.9	271.625	272.769		1872.9	322.517	294.4		1872.9	322.517	294.4
										1872.71	618.555	545.784		1871.33	289.379	28.9514		1871.33	225.648	219.603		1871.33	319.143	312.529		1871.33	319.143	312.529
										1871.14	587.01	615.121		1869.76	286.013	7.19653		1869.76	176.522	149.927		1869.76	327.344	309.158		1869.76	327.344	309.158
										1869.57	603.422	547.213		1868.2	314.053	3.63171		1868.2	179.522	133.256		1868.2	322.318	315.706		1868.2	322.318	315.706
										1868.01	595.033	565.282		1866.63	285.895	-6.54321		1866.63	190.236	124.451		1866.63	309.031	289.2		1866.63	309.031	289.2
										1866.44	609.784	621.351		1865.06	282.532	-18.3674		1865.06	200.962	110.826		1865.06	325.49	328.794		1865.06	325.49	328.794
										1864.87	604.701	556.788		1863.49	294.037	-30.1879		1863.49	211.682	96.856		1863.49	327.074	312.207		1863.49	327.074	312.207
										1863.3	559.977	571.54		1861.93	313.795	24.0573		1861.93	217.278	119.892		1861.93	303.885	303.885		1861.93	303.885	303.885
										1861.74	582.983	592.892		1860.36	293.916	7.27649		1860.36	218.529	139.522		1860.36	315.381	290.613		1860.36	315.381	290.613
										1860.17	624.142	581.212		1858.79	270.743	46.6309		1858.79	151.795	102.828		1858.79	315.316	282.299		1858.79	315.316	282.299
										1858.6	556.33	594.299		1857.22	305.348	-51.0264		1857.22	96.6616	77.4651		1857.22	349.913	302.047		1857.22	349.913	302.047
										1857.03	582.623	552.914		1855.65	267.331	-67.7858		1855.65	123.954	132.756		1855.65	300.335	280.532		1855.65	300.335	280.532
										1855.46	594.054	587.453		1854.08	295.323	-38.3439		1854.08	141.461	168.294		1854.08	325.021	298.623		1854.08	325.021	298.623
										1853.89	580.733	582.383		1852.51	293.613	17.4764		1852.51	117.059	119.171		1852.51	313.407	320.005		1852.51	313.407	320.005
										1852.32	611.953	547.624		1850.94	273.762	-2.58984		1850.94	96.0718	76.5935		1850.94	272.113	293.553		1850.94	272.113	293.553
										1850.75	554.108	587.09		1849.37	295.141	30.113		1849.37	85.1003	53.2917		1849.37	293.492	288.546		1849.37	293.492	288.546
										1849.18	614.999	590.267		1847.8	260.462	-13.03		1847.8	65.4941	50.8948		1847.8	306.62	316.51		1847.8	306.62	316.51
										1847.61	601.685	560.473		1846.23	283.482	-61.1017		1846.23	27.613	92.7634		1846.23	304.908	296.667		1846.23	304.908	296.667
										1846.04	580.135	578.487		1844.65	314.732	-16.8778		1844.65	11.8225	111.353		1844.65	314.732	301.55		1844.65	314.732	301.55
										1844.46	547.06	550.356		1843.08	301.488	-73.17		1843.08	30.8472	93.2168		1843.08	293.25	271.833		1843.08	293.25	271.833
										1842.89	593.076	566.717		1841.51	283.307	59.9791		1841.51	57.4175	68.0166		1841.51	296.484	294.837		1841.51	296.484	294.837
										1841.32	548.482	584.718		1839.94	283.249	-35.8328		1839.94	93.0381	34.3269		1839.94	307.951	291.483		1839.94	307.951	291.483
										1839.75	601.065	566.483		1838.36	309.534	13.2805		1838.36	90.1638	36.9714		1838.36	306.241	289.776		1838.36	306.241	289.776
										1838.17	605.88	563.073		1836.79	306.177	-26.5188		1836.79	52.2551	72.6721		1836.79	273.255	286.424		1836.79	273.255	286.424
										1836.6	600.817	521.806		1835.22	255.095	9.40173		1835.22	53.6313	88.1277		1835.22	306.114	306.114		1835.22	306.114	306.114
										1835.03	551.321	546.384		1833.64	263.27	-60.0029		1833.64	82.0134	89.6492		1833.64	297.824	281.37		1833.64	297.824	281.37
										1833.45	582.47	579.179		1832.07	292.827	-19.1597		1832.07	52.0256	68.501		1832.07	322.439	314.214		1832.07	322.439	314.214
										1831.88	583.995	524.773		1830.49	263.161	-16.1652		1830.49	-7.7168	35.7976		1830.49	299.346	309.215		1830.49	299.346	309.215
										1830.3	598.677	511.507		1828.92	264.751	-62.507		1828.92	-24.064	35.8401		1828.92	309.151	289.418		1828.92	309.151	289.418
										1828.73	568.955	555.8		1827.34	291.002	-36.4926		1827.34	-24.6904	47.7327		1827.34	281.138	315.663		1827.34	281.138	315.663
										1827.15	598.43	552.397		1825.77	258.067	-20.354		1825.77	12.2683	86.3601		1825.77	315.598	254.78		1825.77	315.598	254.78
										1825.58	555.571	542.421		1824.19	282.665	-27.2323		1824.19	58.3125	131.444		1824.19	313.89	297.456		1824.19	313.89	297.456
										1824	568.603	555.456		1822.62	262.89	-11.1077		1822.62	58.9019	57.4016		1822.62	322.04	267.819		1822.62	322.04	267.819
										1822.42	621.062	584.916		1821.04	269.407	-70.5577		1821.04	53.0964	-33.4141		1821.04	284.191	272.692		1821.04	284.191	272.692
										1820.85	576.582	532.229		1819.46	275.921	-65.9332		1819.46	14.7617	-25.7498		1819.46	312.053	267.709		1819.46	312.053	267.709
										1819.27	591.244	576.463		1817.88	272.58	-2.19958		1817.88	-24.1777	-13.1006		1817.88	331.693	275.864		1817.88	331.693	275.864
										1817.69	599.332	554.998		1816.31	306.999	-91.1741		1816.31	-14.4119	-13.6455		1816.31	285.657	269.24		1816.31	285.657	269.24
										1816.12	563.091	549.958		1814.73	265.902	-42.2399		1814.73	-7.35571	-14.0898		1814.73	277.391	303.653		1814.73	277.391	303.653
										1814.54	587.595	572.823		1813.15	282.257	-21.2266		1813.15	-25.644	-13.5898		1813.15	303.59	320.001		1813.15	303.59	320.001
										1812.96	594.038	539.885		1811.57	287.121	16.182		1811.57	-38.0369	-12.9136		1811.57	290.402	283.84		1811.57	290.402	283.84
										1811.38	572.587	562.743		1809.99	273.939	-31.7263		1809.99	-22.0247	-11.3728		1809.99	273.939	287.062		1809.99	273.939	287.062
										1809.8	595.433	521.619		1808.41	264.042	-64.8579		1808.41	-12.7068	-8.2959		1808.41	323.083	300.122		1808.41	323.083	300.122
										1808.22	593.67	534.631		1806.83	267.267	11.879		1806.83	-23.7188	-0.51856		1806.83	342.692	301.7		1806.83	342.692	301.7
										1806.64	562.394	539.44		1805.25	273.769	-52.402		1805.25	-38.1052	-2.16699		1805.25	290.163	303.277		1805.25	290.163	303.277
										1805.06	550.803	563.918		1803.67	311.41	-51.1		1803.67	-59.5264	-23.509		1803.67	295.02	298.298		1803.67	295.02	298.298
										1803.48	621.165	562.162		1802.09	280.211	-28.4993		1802.09	-68.842	-28.1763		1802.09	317.9	293.32		1802.09	317.9	293.32
										1801.9	583.348	527.635		1800.51	255.578	-48.5077		1800.51	-60.1125	-7.92798		1800.51	298.174	304.728		1800.51	298.174	304.728
										1800.32	578.313	568.483		1798.93	291.561	-21.01		1798.93	-42.4224	-1.06909		1798.93	322.683	286.647		1798.93	322.683	286.647
										1798.74	574.917	571.642		1797.35	280.037	8.11035		1797.35	-14.907	-8.89551		1797.35	311.152	304.602		1797.35	311.152	304.602
										1797.16	584.624	599.363		1795.77	268.518	-8.62952		1795.77	-5.38623	-5.71582		1795.77	304.539	306.176		1795.77	304.539	306.176
										1795.58	594.327	594.327		1794.19	250.456	-31.9141		1794.19	-10.1648	6.23413		1794.19	306.113	307.75		1794.19	306.113	307.75
										1793.99	595.841	577.835		1792.6	260.224	-30.6433		1792.6	2.93164	4.29883		1792.6	315.87	281.5		1792.6	315.87	281.5
										1792.41	600.628	548.257		1791.02	265.079	16.4392		1791.02	26.2637	-5.6106		1791.02	294.532	322.349		1791.02	294.532	322.349
										1790.83	572.688	533.418		1789.44	258.481	-13.3914		1789.44	6.42065	-22.9653		1789.44	301.015	301.015		1789.44	301.015	301.015
										1789.24	579.113	566.026		1787.85	266.605	-36.671		1787.85	-30.6563	-43.2939		1787.85	315.674	320.581		1787.85	315.674	320.581
										1787.66	626.425	538.104		1786.27	277.997	28.3599		1786.27	-47.0432	-34.6321		1786.27	320.514	302.526		1786.27	320.514	302.526
										1786.08	632.836	595.226		1784.69	282.844	27.9623		1784.69	-58.0747	-18.4858		1784.69	313.908	292.654		1784.69	313.908	292.654
										1784.49	601.643	541.151		1783.1	264.805	-41.0924		1783.1	-64.5405	-23.363		1783.1	308.94	315.478		1783.1	308.94	315.478
										1782.91	565.558	545.943		1781.52	253.311	-51.2894		1781.52	-70.3665	-31.1902		1781.52	289.265	282.728		1781.52	289.265	282.728
										1781.32	588.32	573.612		1779.93	276.133	-40.2451		1779.93	-45.2068	-16.043		1779.93	307.178	281.035		1779.93	307.178	281.035
										1779.74	588.198	619.242		1778.35	289.145	5.09558		1778.35	-20.7517	-1.03955		1778.35	305.481	303.847		1778.35	305.481	303.847
										1778.15	619.114	522.735		1776.76	290.718	-37.7822		1776.76	-44.301	-13.0413		1776.76	302.151	300.518		1776.76	302.151	300.518
										1776.57	604.287	583.056		1775.17	267.798	-52.887		1775.17	-62.1951	-30.8469		1775.17	313.519	320.051		1775.17	313.519	320.051
										1774.98	617.225	563.341		1773.59	271.007	-12.4824		1773.59	-39.8386	-89.8423		1773.59	318.352	303.659		1773.59	318.352	303.659
										1773.39	617.098	543.634		1772	292.17	-45.5498		1772	-23.3271	-123.043		1772	287.274	323.183		1772	287.274	323.183
										1771.81	585.958	572.901		1770.41	285.582	7.88293		1770.41	-29.1599	-57.7976		1770.41	295.374	293.742		1770.41	295.374	293.742
										1770.22	562.991	535.25		1768.83	254.524	-5.60498		1768.83	-27.6624	-25.2019		1768.83	292.05	282.26		1768.83	292.05	282.26
										1768.63	548.191	556.349		1767.24	275.677	10.27		1767.24	-8.41943	-71.7017		1767.24	324.614	313.195		1767.24	324.614	313.195
										1767.04	598.644	587.226		1765.65	282.143	-55.4105		1765.65	-0.63086	-91.3652		1765.65	290.298	291.929		1765.65	290.298	291.929
										1765.46	596.89	575.689		1764.06	259.257	-52.5853		1764.06	-11.6675	-66.834		1764.06	306.543	304.913		1764.06	306.543	304.913
										1763.87	591.875	588.614		1762.47	264.094	33.3746		1762.47	-17.408	-43.2568		1762.47	293.438	311.37		1762.47	293.438	311.37
										1762.28	611.314	580.341		1760.88	268.929	-17.6152		1760.88	-16.9785	-20.7993		1760.88	311.306	322.715		1760.88	311.306	322.715
										1760.69	635.635	568.812		1759.29	277.021	9.62939		1759.29	-41.2334	-30.4771		1759.29	312.871	307.983		1759.29	312.871	307.983
										1759.1	612.691	578.471		1757.71	301.402	-41.3439		1757.71	-85.7832	-66.5886		1757.71	330.728	307.919		1757.71	330.728	307.919
										1757.51	573.464	571.835		1756.12	304.597	46.1523		1756.12	-116.992	-52.6699		1756.12	337.175	315.999		1756.12	337.175	315.999
										1755.92	588.005	625.468		1754.52	273.592	44.0386		1754.52	-140.596	-10.3267		1754.52	289.878	301.277		1754.52	289.878	301.277
										1754.33	618.824	591.14		1752.93	315.869	7.72888		1752.93	-106.554	-10.4473		1752.93	299.587	312.612		1752.93	299.587	312.612
										1752.74	620.324	589.389		1751.34	276.735	-9.03674		1751.34	-50.6672	-26.6633		1751.34	314.175	310.92		1751.34	314.175	310.92
										1751.15	626.707	623.451		1749.75	288.07	-14.4077		1749.75	-17.7446	-47.1528		1749.75	302.718	291.325		1749.75	302.718	291.325
										1749.56	624.95	650.989		1748.16	297.773	29.0341		1748.16	9.90845	-68.6125		1748.16	327.063	296.146		1748.16	327.063	296.146
										1747.97	577.633	628.075		1746.57	291.204	-21.9044		1746.57	6.38647	-56.0471		1746.57	315.607	323.741		1746.57	315.607	323.741
										1746.38	597.035	601.916		1744.97	291.144	23.1371		1744.97	-0.49951	-39.8159		1744.97	336.686	304.156		1744.97	336.686	304.156
										1744.78	613.176	587.153		1743.38	284.579	22.6221		1743.38	-9.46533	-29.8342		1743.38	299.215	331.738		1743.38	299.215	331.738
										1743.19	604.919	608.171		1741.79	271.514	-5.53711		1741.79	-15.9058	-18.918		1741.79	343.05	302.404		1741.79	343.05	302.404
										1741.6	608.045	614.548		1740.2	281.21	29.7045		1740.2	5.49951	2.5647		1740.2	351.106	305.593		1740.2	351.106	305.593
										1740	655.057	624.174		1738.6	294.153	40.5487		1738.6	15.3298	12.6519		1738.6	316.905	325.031		1738.6	316.905	325.031
										1738.41	593.167	606.168		1737.01	279.469	46.5089		1737.01	-29.3042	-30.855		1737.01	320.089	315.215		1737.01	320.089	315.215
										1736.81	635.288	593.044		1735.41	268.04	-6.0199		1735.41	-59.8977	-65.6614		1735.41	328.146	300.529		1735.41	328.146	300.529
										1735.22	602.668	607.541		1733.82	302.091	-11.4325		1733.82	-52.106	-76.6731		1733.82	311.836	324.829		1733.82	311.836	324.829
										1733.62	617.16	615.536		1732.22	308.524	43.2333		1732.22	-44.6887	-73.2986		1732.22	319.89	300.405		1732.22	319.89	300.405
										1732.03	594.299	623.527		1730.63	274.367	-27.1368		1730.63	-37.9463	-44.4695		1730.63	292.225	288.978		1730.63	292.225	288.978
										1730.44	592.553	599.046		1729.03	271.064	51.8455		1729.03	-36.9177	-30.3743		1729.03	310.019	311.642		1729.03	310.019	311.642
										1728.84	605.415	605.415		1727.44	301.841	-16.885		1727.44	-42.7593	-34.0486		1727.44	324.56	309.955		1727.44	324.56	309.955
										1727.24	623.14	642.613		1725.84	316.38	6.88757		1725.84	-67.5854	-53.2385		1725.84	316.38	324.493		1725.84	316.38	324.493
										1725.65	616.521	627.878		1724.24	304.96	69.5763		1724.24	-108.066	-85.2522		1724.24	293.605	280.628		1724.24	293.605	280.628
										1724.05	630.992	556.376		1722.65	293.544	62.4963		1722.65	-128.326	-92.3054		1722.65	311.384	343.82		1722.65	311.384	343.82
										1722.45	651.944	617.887		1721.05	278.89	27.849		1721.05	-137.331	-85.4641		1721.05	322.669	361.584		1721.05	322.669	361.584
										1720.86	638.837	616.137		1719.45	273.969	40.223		1719.45	-100.5	-50.6763		1719.45	330.708	325.845		1719.45	330.708	325.845
										1719.26	617.631	630.599		1717.85	324.156	0.72144		1717.85	-47.5137	-6.02441		1717.85	314.432	330.64		1717.85	314.432	330.64
										1717.66	638.572	602.916		1716.26	307.885	29.2894		1716.26	-63.0022	-28.9561		1716.26	343.535	298.162		1716.26	343.535	298.162
										1716.06	649.783	635.199		1714.66	262.458	14.0968		1714.66	-91.9697	-65.197		1714.66	362.905	312.681		1714.66	362.905	312.681
										1714.46	625.347	644.788		1713.06	317.476	16.7228		1713.06	-72.9324	-60.304		1713.06	336.913	302.898		1713.06	336.913	302.898
										1712.86	634.935	643.034		1711.46	307.693	32.2974		1711.46	-51.6995	-52.9141		1711.46	328.746	327.126		1711.46	328.746	327.126
										1711.27	615.371	657.475		1709.86	309.248	73.7654		1709.86	-73.3357	-61.8442		1709.86	331.916	312.487		1709.86	331.916	312.487
										1709.66	660.577	597.434		1708.26	286.522	76.3605		1708.26	-88.887	-67.9397		1708.26	348.035	317.278		1708.26	348.035	317.278
										1708.06	618.353	653.965		1706.66	294.554	67.6193		1706.66	-63.1824	-54.7888		1706.66	331.778	370.62		1706.66	331.778	370.62
										1706.46	670.013	606.896		1705.06	294.493	94.4747		1705.06	-47.7429	-42.3435		1705.06	307.438	326.855		1705.06	307.438	326.855
										1704.86	650.457	653.694		1703.46	317.081	32.3364		1703.46	-67.2874	-32.332		1703.46	307.374	310.61		1703.46	307.374	310.61
										1703.26	630.91	660.029		1701.86	287.901	46.2372		1701.86	-85.7915	-34.72		1701.86	341.276	334.806		1701.86	341.276	334.806
										1701.66	642.101	661.509		1700.25	287.841	48.8069		1700.25	-102.181	-62.6133		1700.25	329.886	316.949		1700.25	329.886	316.949
										1700.06	659.755	633.882		1698.65	268.381	83.705		1698.65	-111.804	-64.3704		1698.65	315.266	341.134		1698.65	315.266	341.134
										1698.46	612.733	641.834		1697.05	305.503	50.6937		1697.05	-112.396	-31.1772		1697.05	324.9	290.955		1697.05	324.9	290.955
										1696.86	644.934	628.77		1695.45	297.359	54.8599		1695.45	-99.594	-40.9197		1695.45	357.154	329.68		1695.45	357.154	329.68
										1695.25	644.8	648.032		1693.84	318.302	76.7919		1693.84	-74.8958	-88.8555		1693.84	336.075	337.691		1693.84	336.075	337.691
										1693.65	693.137	651.129		1692.24	308.543	74.4781		1692.24	-60.1626	-117.497		1692.24	344.082	315.005		1692.24	344.082	315.005
										1692.05	684.916	660.686		1690.64	339.165	101.231		1690.64	-51.2734	-134.872		1690.64	337.55	331.09		1690.64	337.55	331.09
										1690.44	689.619	658.933		1689.03	290.653	61.7632		1689.03	-83.3738	-92.6765		1689.03	374.619	352.013		1689.03	374.619	352.013
										1688.84	623.273	708.852		1687.43	305.122	70.7382		1687.43	-130.349	-28.8767		1687.43	327.724	334.181		1687.43	327.724	334.181
										1687.23	674.803	661.888		1685.82	321.199	132.968		1685.82	-101.428	-74.5107		1685.82	337.34	322.813		1685.82	337.34	322.813
										1685.63	685.961	677.891		1684.22	321.133	125.775		1684.22	-57.7073	-141.474		1684.22	343.725	353.407		1684.22	343.725	353.407
										1684.03	671.296	719.706		1682.61	322.679	99.2197		1682.61	-102.311	-113.163		1682.61	322.679	306.545		1682.61	322.679	306.545
										1682.42	667.929	698.583		1681.01	317.773	121.062		1681.01	-148.019	-83.0356		1681.01	362.939	351.647		1681.01	362.939	351.647
										1680.81	709.729	738.763		1679.4	320.933	118.698		1679.4	-99.0022	-141.594		1679.4	332.222	341.898		1679.4	332.222	341.898
										1679.21	670.877	743.448		1677.8	335.377	130.841		1677.8	-61.3794	-183.055		1677.8	351.501	349.889		1677.8	351.501	349.889
										1677.6	711.047	711.047		1676.19	336.92	104.284		1676.19	-88.3657	-127.577		1676.19	346.592	344.98		1676.19	346.592	344.98
										1675.99	696.391	730.243		1674.58	344.908	147.037		1674.58	-104.787	-85.3835		1674.58	365.861	354.579		1674.58	365.861	354.579
										1674.39	739.761	728.479		1672.97	330.334	217.16		1672.97	-90.583	-81.6643		1672.97	364.173	349.671		1672.97	364.173	349.671
										1672.78	717.049	726.717		1671.37	347.987	219.584		1671.37	-80.5981	-88.6843		1671.37	412.429	372.153		1671.37	412.429	372.153
										1671.17	718.511	749.12		1669.76	338.25	205.895		1669.76	-77.998	-114.56		1669.76	362.411	417.175		1669.76	362.411	417.175
										1669.56	768.292	763.46		1668.15	354.284	176.102		1668.15	-105.252	-135.459		1668.15	396.154	381.66		1668.15	396.154	381.66
										1667.96	739.146	779.405		1666.54	346.16	207.499		1666.54	-166.051	-150.754		1666.54	396.071	396.071		1666.54	396.071	396.071
										1666.35	751.873	795.343		1664.93	395.989	263.022		1664.93	-191.455	-171.562		1664.93	420.135	391.16		1664.93	420.135	391.16
										1664.74	780.69	832.2		1663.32	341.188	183.329		1663.32	-190.977	-196.4		1663.32	428.094	402.344		1663.32	428.094	402.344
										1663.13	788.575	798.231		1661.71	373.298	245.26		1661.71	-156.335	-191.433		1661.71	394.215	408.697		1661.71	394.215	408.697
										1661.52	812.546	804.501		1660.11	347.481	228.333		1660.11	-106.126	-172.9		1660.11	415.046	390.916		1660.11	415.046	390.916
										1659.91	815.594	846.159		1658.49	363.492	298.26		1658.49	-92.1577	-149.297		1658.49	431.044	410.135		1658.49	431.044	410.135
										1658.3	810.599	841.158		1656.88	385.929	270.062		1656.88	-87.4438	-124.399		1656.88	416.482	442.21		1656.88	416.482	442.21
										1656.69	770.231	861.887		1655.27	372.987	285.28		1655.27	-105.764	-109.095		1655.27	454.98	438.903		1655.27	454.98	438.903
										1655.08	852.061	906.722		1653.66	421.131	395.32		1653.66	-126.409	-95.1062		1653.66	478.996	469.352		1653.66	478.996	469.352
										1653.47	904.926	887.245		1652.05	395.331	396.031		1652.05	-144.989	-99.8511		1652.05	496.574	454.791		1652.05	496.574	454.791
										1651.85	888.668	949.733		1650.44	390.428	448.152		1650.44	-158.247	-105.946		1650.44	514.144	490.044		1650.44	514.144	490.044
										1650.24	906.156	970.422		1648.83	411.23	397.438		1648.83	-135.511	-121.286		1648.83	541.345	491.548		1648.83	541.345	491.548
										1648.63	947.732	989.496		1647.21	407.932	460.769		1647.21	-122.219	-124.369		1647.21	573.353	520.354		1647.21	573.353	520.354
										1647.02	921.839	1000.53		1645.6	414.27	422.909		1645.6	-138.681	-88.8381		1645.6	545.937	597.319		1645.6	545.937	597.319
										1645.4	937.703	1054.92		1643.99	420.605	621.049		1643.99	-143.168	-87.4009		1643.99	598.8	561.877		1643.99	598.8	561.877
										1643.79	1049.88	1080.38		1642.37	426.938	551.062		1642.37	-125.714	-148.363		1642.37	592.256	597.071		1642.37	592.256	597.071
										1642.18	1015.96	1131.52		1640.76	455.733	559.729		1640.76	-116.675	-172.121		1640.76	654.715	667.553		1640.76	654.715	667.553
										1640.56	1033.4	1169.79		1639.14	425.155	669.462		1639.14	-117.25	-153.532		1639.14	707.523	709.127		1639.14	707.523	709.127
										1638.95	1132.65	1212.87		1637.53	441.107	787.166		1637.53	-108.575	-144.193		1637.53	700.959	741.06		1637.53	700.959	741.06
										1637.33	1132.41	1302.44		1635.91	436.204	750.861		1635.91	-93.2146	-141.5		1635.91	753.735	768.169		1635.91	753.735	768.169
										1635.72	1177.08	1350.27		1634.3	487.421	951.864		1634.3	-97.8284	-124.77		1634.3	824.126	838.556		1634.3	824.126	838.556
										1634.1	1333.96	1418.94		1632.68	461.671	971.637		1632.68	-111.127	-101.925		1632.68	880.06	908.915		1632.68	880.06	908.915
										1632.49	1327.27	1441.08		1631.07	500.039	1114.81		1631.07	-89.9695	-115.264		1631.07	911.931	985.655		1631.07	911.931	985.655
										1630.87	1415.14	1551.37		1629.45	504.742	1099.28		1629.45	-60.8015	-137.003		1629.45	988.654	1017.5		1629.45	988.654	1017.5
										1629.26	1432.47	1733.71		1627.83	543.086	1232.74		1627.83	-99.6584	-120.277		1627.83	1074.96	1129.43		1627.83	1074.96	1129.43
										1627.64	1577.95	1899.95		1626.22	595.828	1300.47		1626.22	-140.35	-102.045		1626.22	1182.05	1220.49		1626.22	1182.05	1220.49
										1626.02	1630.48	2058.12		1624.6	608.515	1424.21		1624.6	-109.04	-114.232		1624.6	1250.66	1308.31		1624.6	1250.66	1308.31
										1624.4	1742.23	2195.4		1622.98	579.57	1456.65		1622.98	-85.7058	-119.815		1622.98	1266.41	1314.44		1622.98	1266.41	1314.44
										1622.79	1869.95	2327.83		1621.36	627.47	1562.69		1621.36	-103.275	-91.6116		1621.36	1326.97	1360.58		1621.36	1326.97	1360.58
										1621.17	1869.56	2367.36		1619.75	670.548	1673.49		1619.75	-110.07	-78.6736		1619.75	1361.9	1409.91		1619.75	1361.9	1409.91
										1619.55	1889.97	2344.46		1618.13	681.609	1830.64		1618.13	-89.3679	-104.679		1618.13	1369.62	1435.22		1618.13	1369.62	1435.22
										1617.93	1927.98	2465.57		1616.51	692.664	1834.16		1616.51	-76.7559	-105.564		1616.51	1446.12	1479.71		1616.51	1446.12	1479.71
										1616.31	1945.17	2469.85		1614.89	673.328	1900.04		1614.89	-76.259	-68.8247		1614.89	1412.23	1509.79		1614.89	1412.23	1509.79
										1614.69	2037.52	2586.09		1613.27	797.911	1930.71		1613.27	-74.6458	-58.0989		1613.27	1448.71	1560.64		1613.27	1448.71	1560.64
										1613.07	2206.59	2617.53		1611.65	765.771	2041.3		1611.65	-72.0222	-71.3523		1611.65	1560.32	1640.25		1611.65	1560.32	1640.25
										1611.45	2242.9	2807.22		1610.03	815.16	2036.76		1610.03	-81.6536	-108.452		1610.03	1654.3	1691.06		1610.03	1654.3	1691.06
										1609.83	2319.15	2910.53		1608.41	888.499	2121.7		1608.41	-98.1787	-158.964		1608.41	1652.35	1810.56		1608.41	1652.35	1810.56
										1608.21	2449.7	3124.05		1606.79	909.084	2209.8		1606.79	-137.399	-108.203		1606.79	1851.72	1890.06		1606.79	1851.72	1890.06
										1606.59	2676.06	3406.18		1605.17	993.554	2141.33		1605.17	-183.763	-25.6042		1605.17	1990.3	2017.46		1605.17	1990.3	2017.46
										1604.97	2814.47	3740.91		1603.54	1009.32	2306.04		1603.54	-154.867	-62.4858		1603.54	2085.71	2202.29		1603.54	2085.71	2202.29
										1603.35	2995.93	4128.19		1601.92	1042.64	2524.97		1601.92	-116.135	-114.803		1601.92	2195.44	2433.35		1601.92	2195.44	2433.35
										1601.72	3329.01	4480.19		1600.3	1067.96	2563.41		1600.3	-99.6479	-99.3032		1600.3	2531.82	2659.53		1600.3	2531.82	2659.53
										1600.1	3604.48	5152.9		1598.68	1125.19	2627.38		1598.68	-85.0701	-84.4829		1598.68	2689.3	2891.99		1598.68	2689.3	2891.99
										1598.48	3966.01	5751.91		1597.05	1150.49	2836.52		1597.05	-83.4971	-74.3186		1597.05	3044.57	3317.44		1597.05	3044.57	3317.44
										1596.86	4397.6	6617.15		1595.43	1210.87	2973.78		1595.43	-80.0381	-73.2673		1595.43	3331.1	3603.91		1595.43	3331.1	3603.91
										1595.23	4972.6	7545.84		1593.8	1293.56	3066.32		1593.8	-70.9941	-99.3521		1593.8	3757.87	3918.97		1593.8	3757.87	3918.97
										1593.61	5643.05	8769.21		1592.18	1369.84	3236.96		1592.18	-65.5637	-106.96		1592.18	4211.57	4371.04		1592.18	4211.57	4371.04
										1591.98	6428.03	10484.8		1590.56	1490.72	3503.18		1590.56	-66.123	-83.9778		1590.56	4698.57	4902.65		1590.56	4698.57	4902.65
										1590.36	7153.7	12230		1588.93	1501.57	3737.41		1588.93	-68.2776	-90.4409		1588.93	5115.22	5429.24		1588.93	5115.22	5429.24
										1588.73	8177.13	14191.2		1587.31	1690.91	3914.17		1587.31	-72.0356	-126.138		1587.31	5644.85	5934.9		1587.31	5644.85	5934.9
										1587.11	8935.6	16013		1585.68	1811.65	4049.43		1585.68	-64.4033	-116.284		1585.68	5963.94	6406.89		1585.68	5963.94	6406.89
										1585.48	9803.68	17814.9		1584.06	1932.34	4108.16		1584.06	-50.0059	-79.4055		1584.06	6408.74	6848.42		1584.06	6408.74	6848.42
										1583.86	10407	19189.1		1582.43	2132.62	4362.77		1582.43	-79.9026	-78.7505		1582.43	6588.97	7014.22		1582.43	6588.97	7014.22
										1582.23	10935.2	19903.4		1580.8	2342.36	4372.05		1580.8	-124.234	-89.9116		1580.8	6611.48	6937.91		1580.8	6611.48	6937.91
										1580.61	10740.2	19513.9		1579.18	2564.76	4397.24		1579.18	-95.1597	-79.4258		1579.18	6399.95	6799.55		1579.18	6399.95	6799.55
										1578.98	10203	18408.1		1577.55	2799.79	4346.02		1577.55	-56.5444	-66.1594		1577.55	5981.59	6322.21		1577.55	5981.59	6322.21
										1577.35	9618.37	16365.4		1575.92	2993.35	4218.43		1575.92	-58.1646	-68.7791		1575.92	5515.66	5687.53		1575.92	5515.66	5687.53
										1575.72	8671.11	14412.6		1574.29	3411.17	4270.68		1574.29	-59.1882	-75.2417		1574.29	5124.71	5291.77		1574.29	5124.71	5291.77
										1574.1	7931.08	12398.6		1572.67	3550.44	4135.2		1572.67	-56.5313	-105.654		1572.67	4555.76	4506.45		1572.67	4555.76	4506.45
										1572.47	6879.59	10504.7		1571.04	3832.78	4115.88		1571.04	-66.7197	-129.772		1571.04	4099.96	4036.35		1571.04	4099.96	4036.35
										1570.84	5998.71	9083.94		1569.41	3916.25	3955.05		1569.41	-112.172	-136.673		1569.41	3517.15	3596.65		1569.41	3517.15	3596.65
										1569.21	5402.8	7663.77		1567.78	4068.04	3830.85		1567.78	-133.879	-125.75		1567.78	3142.84	3155.56		1567.78	3142.84	3155.56
										1567.58	4823.03	6744.93		1566.15	3963.89	3622.47		1566.15	-119.45	-87.7004		1566.15	2798.88	2787.75		1566.15	2798.88	2787.75
										1565.95	4240.33	5704.1		1564.52	3939.22	3431.65		1564.52	-102.76	-79.5703		1564.52	2440.76	2447.12		1564.52	2440.76	2447.12
										1564.32	3835.84	5121.33		1562.89	3657.2	3242.5		1562.89	-84.0454	-98.2258		1562.89	2178.11	2124.1		1562.89	2178.11	2124.1
										1562.69	3469.64	4534.05		1561.26	3354.64	3058.2		1561.26	-119.575	-95.7646		1561.26	1958.46	1969.58		1561.26	1958.46	1969.58
										1561.06	3046.42	3997.83		1559.63	3152.26	2931.14		1559.63	-183.303	-82.3232		1559.63	1781.78	1761.14		1559.63	1781.78	1761.14
										1559.43	2844.11	3680.98		1558	2845.17	2700.93		1558	-170.847	-103.577		1558	1587.71	1657.57		1558	1587.71	1657.57
										1557.8	2637.12	3365.86		1556.37	2593.77	2445.42		1556.37	-138.185	-134.045		1556.37	1479.43	1442.92		1556.37	1479.43	1442.92
										1556.17	2531.8	2992.13		1554.73	2296.45	2286.83		1554.73	-123.317	-103.198		1554.73	1401.36	1356.92		1554.73	1401.36	1356.92
										1554.54	2286.87	2783.6		1553.1	2073.83	2125.13		1553.1	-111.564	-69.9041		1553.1	1191.62	1236.05		1553.1	1191.62	1236.05
										1552.9	2115.03	2602.14		1551.47	1878.27	1980.95		1551.47	-127.11	-81.0901		1551.47	1135.85	1135.85		1551.47	1135.85	1135.85
										1551.27	2021	2427.1		1549.83	1681.21	1841.59		1549.83	-142.45	-92.4917		1549.83	1059.48	1072.17		1549.83	1059.48	1072.17
										1549.64	1879.42	2269.58		1548.2	1560.35	1695.95		1548.2	-156.925	-104.757		1548.2	956.187	1000.59		1548.2	956.187	1000.59
										1548	1761.69	2197.75		1546.57	1445.87	1564.63		1546.57	-148.055	-100.637		1546.57	968.67	932.206		1546.57	968.67	932.206
										1546.37	1705.83	2022.9		1544.93	1336.2	1468.25		1544.93	-90.6782	-62.5012		1544.93	912.991	898.725		1544.93	912.991	898.725
										1544.73	1676.94	1911.53		1543.3	1239.25	1459.06		1543.3	-42.6711	-63.3547		1543.3	843.072	831.979		1543.3	843.072	831.979
										1543.1	1554.57	1768.5		1541.66	1110.66	1346.9		1541.66	-5.66919	-109.944		1541.66	804.87	804.87		1541.66	804.87	804.87
										1541.47	1501.96	1769.72		1540.03	1047.06	1168.25		1540.03	7.05908	-107.316		1540.03	749.26	752.428		1540.03	749.26	752.428
										1539.83	1466.8	1690.15		1538.39	1004.08	1141.72		1538.39	3.2981	-71.2781		1538.39	696.84	703.175		1538.39	696.84	703.175
										1538.2	1335.05	1616.94		1536.76	893.035	1078.79		1536.76	-3.60815	-90.3357		1536.76	734.696	704.611		1536.76	734.696	704.611
										1536.56	1336.35	1515.27		1535.12	859.604	1020.63		1535.12	-11.6582	-129.447		1535.12	661.721	637.975		1535.12	661.721	637.975
										1534.92	1293.33	1511.79		1533.49	804.028	995.733		1533.49	-23.4431	-95.6633		1533.49	641.007	655.251		1533.49	641.007	655.251
										1533.29	1313.64	1525.72		1531.85	780.124	940.786		1531.85	-36.2122	-51.7329		1531.85	647.202	602.895		1531.85	647.202	602.895
										1531.65	1276.97	1435.2		1530.21	772.05	885.865		1530.21	-95.8203	-89.7925		1530.21	604.351	598.023		1530.21	604.351	598.023
										1530.01	1202.34	1406.42		1528.57	691.22	818.316		1528.57	-136.993	-115.558		1528.57	605.806	635.859		1528.57	605.806	635.859
										1528.38	1151.48	1377.66		1526.94	722.703	828.288		1526.94	-70.8604	-69.7959		1526.94	578.795	575.632		1526.94	578.795	575.632
										1526.74	1159.14	1309.37		1525.3	684.606	806.636		1525.3	-28.7568	-49.5837		1525.3	545.471	545.471		1525.3	545.471	545.471
										1525.1	1120.95	1275.9		1523.66	684.463	803.967		1523.66	-46.4883	-93.0674		1523.66	578.553	561.165		1523.66	578.553	561.165
										1523.46	1100.17	1239.27		1522.02	647.97	801.302		1522.02	-49.0835	-118.654		1522.02	551.565	567.369		1522.02	551.565	567.369
										1521.82	1079.4	1207.41		1520.38	625.713	743.339		1520.38	-31.324	-120.187		1520.38	519.847	568.83		1520.38	519.847	568.83
										1520.18	1057.05	1194.51		1518.74	605.045	740.695		1518.74	-54.4778	-105.853		1518.74	533.956	562.392		1518.74	533.956	562.392
										1518.54	1082.1	1123.18		1517.1	585.965	696.992		1517.1	-108.821	-79.408		1517.1	499.097	525.947		1517.1	499.097	525.947
										1516.9	1091.35	1173.48		1515.46	551.103	653.311		1515.46	-107.45	-56.7788		1515.46	503.73	524.258		1515.46	503.73	524.258
										1515.26	991.644	1173.23		1513.82	524.148	668.068		1513.82	-83.2219	-35.7131		1513.82	525.727	513.097		1513.82	525.727	513.097
										1513.62	1010.38	1114.58		1512.18	535.087	597.587		1512.18	-56.2336	-76.0266		1512.18	527.195	487.735		1512.18	527.195	487.735
										1511.98	1035.42	1106.45		1510.54	509.726	686.528		1510.54	-28.7603	-127.096		1510.54	490.788	501.835		1510.54	490.788	501.835
										1510.34	1022.58	1088.86		1508.9	534.863	647.639		1508.9	-74.0505	-106.479		1508.9	498.574	500.152		1508.9	498.574	500.152
										1508.7	993.968	1096.52		1507.26	493.738	583.531		1507.26	-113.036	-87.1675		1507.26	484.273	500.047		1507.26	484.273	500.047
										1507.06	1006.38	1129.42		1505.62	522.022	535.228		1505.62	-109.255	-79.009		1505.62	499.943	476.286		1505.62	499.943	476.286
										1505.42	1018.78	1081.87		1503.97	490.377	538.983		1503.97	-100.634	-83.54		1503.97	510.875	490.377		1503.97	510.875	490.377
										1503.77	1039.07	1067.45		1502.33	498.157	555.354		1502.33	-79.5872	-120.657		1502.33	496.58	485.545		1502.33	496.58	485.545
										1502.13	988.406	1081.41		1500.69	485.443	543.354		1500.69	-81.4846	-131.157		1500.69	493.324	474.41		1500.69	493.324	474.41
										1500.49	964.557	1049.67		1499.04	469.584	542.395		1499.04	-114.361	-105.737		1499.04	460.129	490.069		1499.04	460.129	490.069
										1498.84	969.082	1060.48		1497.4	478.938	495.755		1497.4	-148.463	-85.8518		1497.4	460.032	493.117		1497.4	460.032	493.117
										1497.2	987.784	1126.42		1495.75	477.262	508.996		1495.75	-183.518	-70.1204		1495.75	497.739	456.786		1495.75	497.739	456.786
										1495.55	970.251	1130.91		1494.11	450.391	449.797		1494.11	-185.289	-61.3447		1494.11	497.634	491.335		1494.11	497.634	491.335
										1493.91	963.748	1067.68		1492.46	470.764	474.076		1492.46	-173.933	-55.332		1492.46	491.232	459.743		1492.46	491.232	459.743
										1492.26	988.737	1114.69		1490.82	475.388	457.424		1490.82	-156.057	-67.0288		1490.82	489.555	445.479		1490.82	489.555	445.479
										1490.62	939.733	1051.49		1489.17	454.829	436.066		1489.17	-137.026	-81.6716		1489.17	484.731	513.059		1489.17	484.731	513.059
										1488.97	928.519	1107.93		1487.53	451.586	416.297		1487.53	-107.308	-111.287		1487.53	473.615	454.733		1487.53	473.615	454.733
										1487.33	944.059	1088.81		1485.88	476.662	437.445		1485.88	-92.5295	-131.283		1485.88	420.029	484.527		1485.88	420.029	484.527
										1485.68	950.153	1112.18		1484.23	451.397	414.554		1484.23	-156.796	-100.394		1484.23	476.562	482.853		1484.23	476.562	482.853
										1484.03	912.207	1104.09		1482.59	419.852	468.731		1482.59	-187.117	-68.5181		1482.59	434.005	448.157		1482.59	434.005	448.157
										1482.39	904.154	1103.85		1480.94	435.486	426.993		1480.94	-141.152	-34.3782		1480.94	473.217	437.058		1480.94	473.217	437.058
										1480.74	936.978	1059.6		1479.29	438.538	380.564		1479.29	-109.031	-30.4014		1479.29	433.823	418.104		1479.29	433.823	418.104
										1479.09	958.786	1098.67		1477.64	451.018	340.45		1477.64	-93.3298	-62.2036		1477.64	469.876	435.303		1477.64	469.876	435.303
										1477.44	878.441	1084.3		1475.99	413.215	388.346		1475.99	-74.3237	-56.5623		1475.99	427.356	449.352		1475.99	427.356	449.352
										1475.79	986.664	1115.5		1474.35	419.412	340.41		1474.35	-53.2009	-26.7136		1474.35	446.116	439.833		1474.35	446.116	439.833
										1474.15	944.046	1088.56		1472.7	431.888	322.343		1472.7	-89.5476	-69.9446		1472.7	450.734	438.17		1472.7	450.734	438.17
										1472.5	931.284	1016.09		1471.05	403.534	462.88		1471.05	-144.139	-136.372		1471.05	434.938	430.227		1471.05	434.938	430.227
										1470.85	905.966	1031.58		1469.4	419.148	375.74		1469.4	-139.675	-134.872		1469.4	452.114	442.695		1469.4	452.114	442.695
										1469.2	927.753	977.987		1467.75	419.06	382.817		1467.75	-127.485	-127.997		1467.75	404.934	406.504		1467.75	404.934	406.504
										1467.55	913.433	1007.6		1466.1	384.45	382.055		1466.1	-86.8394	-141.436		1466.1	425.248	439.371		1466.1	425.248	439.371
										1465.9	900.688	979.145		1464.45	420.453	348.356		1464.45	-55.7427	-146.964		1464.45	436.141	428.297		1464.45	436.141	428.297
										1464.25	903.636	994.627		1462.79	393.699	391.541		1462.79	-59.5015	-123.568		1462.79	414.09	423.501		1462.79	414.09	423.501
										1462.59	898.741	958.343		1461.14	396.753	356.307		1461.14	-69.2534	-114.175		1461.14	395.185	407.73		1461.14	395.185	407.73
										1460.94	893.848	940.892		1459.49	413.916	393.22		1459.49	-89.2507	-128.688		1459.49	407.645	390.398		1459.49	407.645	390.398
										1459.29	877.982	931.288		1457.84	442.045	364.293		1457.84	-89.4417	-141.525		1457.84	423.234	405.992		1457.84	423.234	405.992
										1457.64	832.34	910.715		1456.19	423.145	293.073		1456.19	-71.5117	-152.81		1456.19	415.309	372.995		1456.19	415.309	372.995
										1455.99	869.777	916.792		1454.53	401.12	361.346		1454.53	-99.8672	-123.681		1454.53	424.623	399.553		1454.53	424.623	399.553
										1454.33	883.696	853.926		1452.88	412.002	399.838		1452.88	-150.256	-75.3257		1452.88	421.401	377.538		1452.88	421.401	377.538
										1452.68	850.613	911.707		1451.23	394.687	345.918		1451.23	-135.584	-89.3193		1451.23	415.048	388.422		1451.23	415.048	388.422
										1451.03	844.17	880.192		1449.57	405.565	365.629		1449.57	-107.888	-115.789		1449.57	418.092	367.984		1449.57	418.092	367.984
										1449.37	845.558	884.704		1447.92	410.176	368.122		1447.92	-110.235	-82.1521		1447.92	411.742	386.693		1447.92	411.742	386.693
										1447.72	859.47	881.387		1446.26	358.438	430.105		1446.26	-116.387	-56.7505		1446.26	427.308	392.873		1446.26	427.308	392.873
										1446.06	862.42	857.724		1444.61	422.523	423.218		1444.61	-142.942	-83.2322		1444.61	417.828	402.179		1444.61	417.828	402.179
										1444.41	868.498	913.879		1442.95	392.707	336.554		1442.95	-144.777	-98.8533		1442.95	405.224	392.707		1442.95	405.224	392.707
										1442.75	851.105	866.751		1441.3	398.882	387.592		1441.3	-89.9072	-89.5203		1441.3	387.932	378.547		1441.3	387.932	378.547
										1441.1	829.027	868.133		1439.64	387.851	360.425		1439.64	-74.6111	-74.6699		1439.64	439.46	412.873		1439.64	439.46	412.873
										1439.44	850.747	831.981		1437.98	398.714	403.644		1437.98	-105.544	-53.3694		1437.98	389.333	422.168		1437.98	389.333	422.168
										1437.78	903.729	880.276		1436.33	362.675	404.65		1436.33	-126.342	-59.7249		1436.33	417.389	387.687		1436.33	417.389	387.687
										1436.13	851.953	851.953		1434.67	382.917	386.913		1434.67	-140.964	-82.9829		1434.67	414.176	396.983		1434.67	414.176	396.983
										1434.47	818.953	865.839		1433.01	426.589	400.45		1433.01	-100.46	-101.997		1433.01	426.589	382.837		1433.01	426.589	382.837
										1432.81	857.844	856.282		1431.36	389.005	339.005		1431.36	-44.4106	-119.834		1431.36	414.001	401.503		1431.36	414.001	401.503
										1431.15	851.415	885.784		1429.7	418.6	477.529		1429.7	-43.6003	-111.071		1429.7	412.352	424.848		1429.7	412.352	424.848
										1429.5	841.864	830.931		1428.04	379.472	430.176		1428.04	-45.2751	-101.513		1428.04	391.965	410.704		1428.04	391.965	410.704
										1427.84	833.879	852.618		1426.38	399.689	423.451		1426.38	-38.1536	-99.7686		1426.38	398.127	396.566		1426.38	398.127	396.566
										1426.18	883.664	843.071		1424.72	351.215	437.036		1424.72	-38.4609	-93.4534		1424.72	404.287	412.092		1424.72	404.287	412.092
										1424.52	863.186	869.429		1423.06	387.035	474.038		1423.06	-59.6338	-74.2842		1423.06	401.081	416.687		1423.06	401.081	416.687
										1422.86	861.444	867.686		1421.4	388.514	447.068		1421.4	-86.8203	-74.0977		1421.4	429.082	402.557		1421.4	429.082	402.557
										1421.2	833.178	864.383		1419.74	380.632	491.882		1419.74	-122.152	-99.5674		1419.74	436.791	425.872		1419.74	436.791	425.872
										1419.54	867.321	864.201		1418.08	396.149	480.546		1418.08	-115.856	-96.22		1418.08	417.984	428.901		1418.08	417.984	428.901
										1417.88	873.376	868.698		1416.42	371.116	467.67		1416.42	-80.4006	-72.6921		1416.42	435.048	453.76		1416.42	435.048	453.76
										1416.22	882.548	865.396		1414.76	377.274	476.641		1414.76	-71.1501	-82.7297		1414.76	458.341	433.397		1414.76	458.341	433.397
										1414.56	913.541	893.275		1413.1	409.926	445.098		1413.1	-70.543	-103.851		1413.1	441.099	476.949		1413.1	441.099	476.949
										1412.89	849.446	861.914		1411.43	398.932	524.226		1411.43	-97.8853	-122.991		1411.43	467.498	456.59		1411.43	467.498	456.59
										1411.23	849.267	860.175		1409.77	395.732	460		1409.77	-124.113	-137.827		1409.77	464.284	484.538		1409.77	464.284	484.538
										1409.57	895.826	894.269		1408.11	386.302	540.681		1408.11	-108.253	-105.556		1408.11	457.955	433.032		1408.11	457.955	433.032
										1407.91	901.868	919.002		1406.45	411.138	583.968		1406.45	-91.2993	-91.2112		1406.45	473.432	468.76		1406.45	473.432	468.76
										1406.24	934.382	909.465		1404.78	400.153	513.592		1404.78	-71.0588	-131.999		1404.78	490.46	478.003		1404.78	490.46	478.003
										1404.58	941.97	921.729		1403.12	406.295	544.446		1403.12	-75.5576	-122.417		1403.12	473.233	527.717		1403.12	473.233	527.717
										1402.92	913.752	943.328		1401.46	459.126	478.809		1401.46	-115.302	-41.0198		1401.46	526.049	493.366		1401.46	526.049	493.366
										1401.25	913.559	977.368		1399.79	429.464	575.045		1399.79	-119.059	-41.116		1399.79	493.262	543.055		1399.79	493.262	543.055
										1399.59	919.59	928.926		1398.12	427.818	493.907		1398.12	-96.6155	-100.491		1398.12	539.829	569.387		1398.12	539.829	569.387
										1397.92	983.179	916.285		1396.46	426.173	660.125		1396.46	-105.958	-93.0132		1396.46	521.05	567.712		1396.46	521.05	567.712
										1396.26	972.084	1026.52		1394.79	436.968	684.78		1394.79	-126.083	-62.8774		1394.79	544.266	561.372		1394.79	544.266	561.372
										1394.59	988.984	1027.86		1393.13	422.884	645.7		1393.13	-118.253	-86.6379		1393.13	579.91	621.888		1393.13	579.91	621.888
										1392.93	943.69	999.659		1391.46	424.349	651.731		1391.46	-107.537	-110.541		1391.46	592.223	607.767		1391.46	592.223	607.767
										1391.26	965.252	1022.76		1389.79	452.232	765.008		1389.79	-93.8101	-80.3738		1389.79	601.422	648.044		1389.79	601.422	648.044
										1389.59	1000.79	1081.6		1388.13	467.674	652.964		1388.13	-82.0186	-66.5024		1388.13	668.106	666.553		1388.13	668.106	666.553
										1387.93	1033.21	1090.69		1386.46	434.954	784.87		1386.46	-75.9304	-100.814		1386.46	669.519	685.053		1386.46	669.519	685.053
										1386.26	1040.76	1074.93		1384.79	455.053	773.856		1384.79	-71.7014	-118.915		1384.79	711.311	692.674		1384.79	711.311	692.674
										1384.59	1040.54	1110.42		1383.12	468.931	901.059		1383.12	-69.9878	-114.962		1383.12	709.608	753.085		1383.12	709.608	753.085
										1382.92	1068.27	1135.03		1381.46	461.07	935.082		1381.46	-80.6172	-108.401		1381.46	783.975	783.975		1381.46	783.975	783.975
										1381.25	1066.49	1170.5		1379.79	481.15	893.057		1379.79	-99.6824	-100.067		1379.79	791.57	855.206		1379.79	791.57	855.206
										1379.59	1146.97	1266.48		1378.12	526.05	936.416		1378.12	-84.4204	-106.805		1378.12	841.06	834.852		1378.12	841.06	834.852
										1377.92	1160.69	1284.83		1376.45	484.05	1044.94		1376.45	-58.6279	-118.163		1376.45	831.573	881.22		1376.45	831.573	881.22
										1376.25	1214.75	1328		1374.78	514.97	1074.32		1374.78	-101.571	-100.797		1374.78	922.914	935.323		1374.78	922.914	935.323
										1374.58	1178.82	1366.5		1373.11	511.76	1125.43		1373.11	-142.367	-87.0337		1373.11	950.633	952.184		1373.11	950.633	952.184
										1372.91	1265.41	1465.46		1371.44	527.157	1131.57		1371.44	-128.588	-118.117		1371.44	961.286	1068.27		1371.44	961.286	1068.27
										1371.24	1339.56	1525.61		1369.77	568.899	1209.03		1369.77	-107.053	-129.302		1369.77	1060.29	1139.35		1369.77	1060.29	1139.35
										1369.57	1364.08	1584.2		1368.1	602.875	1337.62		1368.1	-65.907	-90.2969		1368.1	1171.65	1199.55		1368.1	1171.65	1199.55
										1367.89	1390.14	1676.85		1366.43	579.505	1402.65		1366.43	-63.8662	-90.3879		1366.43	1151.26	1244.23		1366.43	1151.26	1244.23
										1366.22	1481.26	1828.34		1364.75	624.308	1449.08		1364.75	-108.169	-136.822		1364.75	1284.25	1304.39		1364.75	1284.25	1304.39
										1364.55	1505.74	1913.15		1363.08	659.8	1514.1		1363.08	-143.46	-129.175		1363.08	1353.67	1369.16		1363.08	1353.67	1369.16
										1362.88	1599.9	2061.43		1361.41	662.757	1682.86		1361.41	-173.508	-90.1338		1361.41	1395.2	1489.66		1361.41	1395.2	1489.66
										1361.21	1647.56	2139.97		1359.74	648.684	1710.69		1359.74	-156.628	-74.0957		1359.74	1424.32	1580.68		1359.74	1424.32	1580.68
										1359.53	1775.71	2240.15		1358.06	718.2	1735.43		1358.06	-128.574	-63.5337		1358.06	1529.27	1591.18		1358.06	1529.27	1591.18
										1357.86	1798.55	2416.12		1356.39	722.691	1806.61		1356.39	-130.752	-74.564		1356.39	1566.09	1593.94		1356.39	1566.09	1593.94
										1356.19	1809	2564.17		1354.71	742.651	1840.64		1354.71	-133.581	-88.4143		1354.71	1556.47	1762.25		1354.71	1556.47	1762.25
										1354.51	1862.77	2543.52		1353.04	773.432	1987.6		1353.04	-137.334	-115.16		1353.04	1659.78	1707.74		1353.04	1659.78	1707.74
										1352.84	1893.31	2693.02		1351.37	798.013	2142.26		1351.37	-126.601	-123.329		1351.37	1651.7	1736.76		1351.37	1651.7	1736.76
										1351.16	1896.01	2574.92		1349.69	859.693	2066.48		1349.69	-87.5466	-95.1873		1349.69	1601.87	1744.12		1349.69	1601.87	1744.12
										1349.49	1935.81	2532.63		1348.02	901.25	2129.89		1348.02	-84.7681	-78.9517		1348.02	1678.83	1705.11		1348.02	1678.83	1705.11
										1347.81	1830.28	2399.15		1346.34	897.969	2094.37		1346.34	-115.972	-73.8684		1346.34	1642.93	1689.29		1346.34	1642.93	1689.29
										1346.14	1849.98	2332.19		1344.66	900.869	2109.88		1344.66	-131.153	-66.4915		1344.66	1608.58	1661.12		1344.66	1608.58	1661.12
										1344.46	1883.59	2204.99		1342.99	872.871	1983.28		1342.99	-139.295	-58.1074		1342.99	1554.17	1609.79		1342.99	1554.17	1609.79
										1342.79	1730.25	2070.12		1341.31	962.272	1994.22		1341.31	-109.008	-100.652		1341.31	1462.71	1558.48		1341.31	1462.71	1558.48
										1341.11	1654.2	1865.8		1339.63	937.36	1963.48		1339.63	-77.2356	-146.404		1339.63	1463.95	1504.1		1339.63	1463.95	1504.1
										1339.43	1660.03	1851.51		1337.96	923.267	1992.99		1337.96	-115.056	-121.527		1337.96	1437.39	1442.03		1337.96	1437.39	1442.03
										1337.75	1560.87	1696.73		1336.28	893.743	1811.04		1336.28	-140.196	-102.081		1336.28	1287.36	1406.22		1336.28	1287.36	1406.22
										1336.07	1443.23	1640.8		1334.6	858.059	1834.44		1334.6	-124.152	-100.28		1334.6	1263.94	1339.56		1334.6	1263.94	1339.56
										1334.4	1459.9	1557.12		1332.92	905.709	1634.13		1332.92	-112.69	-93.4321		1332.92	1228.18	1265.21		1332.92	1228.18	1265.21
										1332.72	1456.5	1470.39		1331.24	856.153	1552.7		1331.24	-107.644	-79.5303		1331.24	1118.4	1246.44		1331.24	1118.4	1246.44
										1331.04	1363.64	1420.72		1329.56	852.888	1442.03		1329.56	-106.552	-91.3311		1329.56	1096.57	1133.58		1329.56	1096.57	1133.58
										1329.36	1275.44	1374.15		1327.88	801.823	1390.02		1327.88	-108.098	-120.341		1327.88	1033.12	1111.76		1327.88	1033.12	1111.76
										1327.68	1245.88	1338.39		1326.2	767.737	1214.73		1326.2	-106.21	-116.657		1326.2	957.359	1076.06		1326.2	957.359	1076.06
										1326	1190.12	1199.37		1324.52	738.289	1128.92		1324.52	-103.354	-103.836		1324.52	950.991	946.367		1324.52	950.991	946.367
										1324.32	1174.45	1168.29		1322.84	698.068	1183.41		1322.84	-78.1685	-99.5244		1322.84	855.248	878.363		1322.84	855.248	878.363
										1322.64	1175.74	1141.84		1321.16	660.944	1114.64		1321.16	-67.998	-92.5391		1321.16	867.393	870.474		1321.16	867.393	870.474
										1320.96	1089.22	1152.39		1319.48	666.965	1053.63		1319.48	-147.781	-68.696		1319.48	753.224	828.701		1319.48	753.224	828.701
										1319.28	1061.26	1059.72		1317.8	656.044	927.983		1317.8	-184.819	-61.7891		1317.8	786.945	816.205		1317.8	786.945	816.205
										1317.59	1034.86	1045.64		1316.12	609.715	916.349		1316.12	-136.77	-88.635		1316.12	760.604	799.096		1316.12	760.604	799.096
										1315.91	1050.04	1014.63		1314.43	594.192	812.382		1314.43	-112.2	-97.73		1314.43	694.251	725.038		1314.43	694.251	725.038
										1314.23	1037.5	1015.95		1312.75	552.513	817.754		1312.75	-109.326	-90.4011		1312.75	697.182	737.197		1312.75	697.182	737.197
										1312.55	984.955	980.338		1311.07	526.238	689.279		1311.07	-104.905	-83.845		1311.07	624.715	678.57		1311.07	624.715	678.57
										1310.86	950.896	957.051		1309.38	507.666	747.026		1309.38	-99.8425	-77.6182		1309.38	606.122	627.659		1309.38	606.122	627.659
										1309.18	941.465	898.391		1307.7	529.091	677.112		1307.7	-96.7263	-79.2576		1307.7	576.771	612.146		1307.7	576.771	612.146
										1307.5	865.903	956.646		1306.02	444.404	590.335		1306.02	-97.1226	-82.2993		1306.02	532.054	581.262		1306.02	532.054	581.262
										1305.81	951.83	904.162		1304.33	465.833	614.313		1304.33	-135.065	-90.4077		1304.33	545.778	547.316		1304.33	545.778	547.316
										1304.13	853.237	891.671		1302.64	471.883	587.58		1302.64	-142.93	-84.3579		1302.64	524.144	537.977		1302.64	524.144	537.977
										1302.44	893.02	851.52		1300.96	477.93	523.997		1300.96	-68.2639	-39.4583		1300.96	505.592	517.886		1300.96	505.592	517.886
										1300.76	872.853	879		1299.27	437.882	528.071		1299.27	-39.9636	-29.8342		1299.27	465.537	482.438		1299.27	465.537	482.438
										1299.07	845.013	840.404		1297.59	447.006	479.937		1297.59	-66.8962	-62.2332		1297.59	491.553	490.017		1297.59	491.553	490.017
										1297.38	834.082	823.329		1295.9	419.267	473.312		1295.9	-110.948	-83.9712		1295.9	471.483	474.555		1295.9	471.483	474.555
										1295.7	790.905	870.763		1294.21	402.288	408.367		1294.21	-164.436	-99.8254		1294.21	428.391	483.667		1294.21	428.391	483.667
										1294.01	760.029	783.06		1292.53	379.176	351.149		1292.53	-135.756	-93.5322		1292.53	437.511	449.792		1292.53	437.511	449.792
										1292.32	769.078	819.736		1290.84	402.118	398.344		1290.84	-91.2122	-83.7151		1290.84	415.931	478.858		1290.84	415.931	478.858
										1290.63	768.915	762.776		1289.15	380.55	371.887		1289.15	-59.5808	-106.211		1289.15	423.515	443.463		1289.15	423.515	443.463
										1288.95	776.424	767.218		1287.46	414.221	366.943		1287.46	-41.1587	-122.465		1287.46	382.003	417.289		1287.46	382.003	417.289
										1287.26	754.782	762.453		1285.78	398.794	351.289		1285.78	-70.3525	-116.207		1285.78	384.99	431.005		1285.78	384.99	431.005
										1285.57	717.812	768.427		1284.09	392.576	306.528		1284.09	-84.1489	-114.02		1284.09	341.97	387.975		1284.09	341.97	387.975
										1283.88	771.331	745.262		1282.4	409.358	352.267		1282.4	-75.7209	-117.72		1282.4	400.159	410.891		1282.4	400.159	410.891
										1282.19	748.17	738.971		1280.71	384.745	281.512		1280.71	-73.2957	-106.772		1280.71	361.753	413.869		1280.71	361.753	413.869
										1280.5	735.749	778.668		1279.02	366.273	273.644		1279.02	-74.8298	-86.1235		1279.02	390.794	377.001		1279.02	390.794	377.001
										1278.81	746.32	752.45		1277.33	366.196	334.751		1277.33	-89.5596	-98.0115		1277.33	364.664	346.277		1277.33	364.664	346.277
										1277.12	723.18	753.823		1275.64	314.034	270.244		1275.64	-107.712	-118.332		1275.64	382.969	382.969		1275.64	382.969	382.969
										1275.43	695.453	696.985		1273.95	359.914	256.328		1273.95	-133.524	-95.9214		1273.95	346.13	361.446		1273.95	346.13	361.446
										1273.74	716.747	702.963		1272.25	335.338	253.159		1272.25	-150.701	-83.9971		1272.25	353.713	349.119		1272.25	353.713	349.119
										1272.05	712.001	713.533		1270.56	349.045	246.953		1270.56	-128.951	-120.955		1270.56	342.922	361.292		1270.56	342.922	361.292
										1270.36	667.455	699.603		1268.87	358.155	271.385		1268.87	-105.107	-139.43		1268.87	358.155	335.196		1268.87	358.155	335.196
										1268.66	694.863	716.291		1267.18	364.2	231.558		1267.18	-77.8259	-127.607		1267.18	364.2	358.079		1267.18	364.2	358.079
										1266.97	706.958	665.642		1265.48	325.874	178.003		1265.48	-75.3635	-123.433		1265.48	333.524	358.003		1265.48	333.524	358.003
										1265.28	662.441	639.493		1263.79	353.338	135.2		1263.79	-91.3071	-124.906		1263.79	331.924	334.983		1263.79	331.924	334.983
										1263.59	697.48	676.067		1262.1	318.09	153.609		1262.1	-79.0332	-143.501		1262.1	318.09	353.263		1262.1	318.09	353.263
										1261.89	668.277	694.274		1260.4	350.13	150.628		1260.4	-58.3787	-167.175		1260.4	336.37	330.254		1260.4	336.37	330.254
										1260.2	666.606	678.837		1258.71	299.611	199.646		1258.71	-75.3098	-120.996		1258.71	337.827	351.584		1258.71	337.827	351.584
										1258.5	684.808	671.05		1257.02	313.302	178.361		1257.02	-87.2236	-79.7188		1257.02	324	311.774		1257.02	324	311.774
										1256.81	632.701	699.945		1255.32	328.515	167.806		1255.32	-67.6531	-74.5383		1255.32	366.715	319.348		1255.32	366.715	319.348
										1255.11	657.014	653.958		1253.62	320.808	145.056		1253.62	-63.0652	-73.8098		1253.62	331.501	314.697		1253.62	331.501	314.697
										1253.42	653.819	659.93		1251.93	294.775	140.669		1251.93	-84.5764	-80.8408		1251.93	303.939	306.993		1251.93	303.939	306.993
										1251.72	624.662	646.044		1250.23	293.185	110.344		1250.23	-108.604	-82.8582		1250.23	317.617	300.82		1250.23	317.617	300.82
										1250.03	653.542	659.65		1248.54	308.39	80.0562		1248.54	-134.563	-81.0078		1248.54	312.97	305.336		1248.54	312.97	305.336
										1248.33	647.296	653.403		1246.84	309.851	49.8008		1246.84	-145.272	-91.0269		1246.84	325.114	315.956		1246.84	325.114	315.956
										1246.63	627.317	628.843		1245.14	315.889	98.9362		1245.14	-151.237	-104.732		1245.14	323.519	311.311		1245.14	323.519	311.311
										1244.94	639.392	679.067		1243.44	300.565	88.5725		1243.44	-145.414	-129.15		1243.44	312.77	295.988		1243.44	312.77	295.988
										1243.24	651.461	639.256		1241.75	297.45	81.283		1241.75	-138.788	-139.654		1241.75	311.179	291.349		1241.75	311.179	291.349
										1241.54	631.493	672.678		1240.05	301.962	116.72		1240.05	-130.303	-77.76		1240.05	305.012	312.638		1240.05	305.012	312.638
										1239.84	634.409	622.209		1238.35	283.601	85.0771		1238.35	-129.148	-46.8057		1238.35	306.472	327.819		1238.35	306.472	327.819
										1238.14	611.404	594.632		1236.65	300.309	58.0425		1236.65	-140.689	-69.4275		1236.65	283.541	304.883		1236.65	283.541	304.883
										1236.45	594.506	611.274		1234.95	307.866	99.6245		1234.95	-149.692	-99.6519		1234.95	288.053	315.487		1234.95	288.053	315.487
										1234.74	606.572	609.62		1233.25	284.944	80.2593		1233.25	-156.775	-135.635		1233.25	289.515	303.229		1233.25	289.515	303.229
										1233.04	639.965	626.251		1231.55	286.407	60.926		1231.55	-118.273	-112.265		1231.55	292.501	294.024		1231.55	292.501	294.024
										1231.35	583.463	598.697		1229.85	297.008	62.9427		1229.85	-66.3335	-71.4277		1229.85	321.378	300.054		1229.85	321.378	300.054
										1229.64	629.031	574.201		1228.15	299.99	75.6415		1228.15	-63.3303	-83.856		1228.15	278.671	298.468		1228.15	278.671	298.468
										1227.94	587.783	603.011		1226.45	287.747	91.4003		1226.45	-67.7493	-91.3369		1226.45	292.314	289.269		1226.45	292.314	289.269
										1226.24	624.197	636.376		1224.75	310.518	61.5085		1224.75	-100.468	-70.5271		1224.75	328.784	284.641		1224.75	328.784	284.641
										1224.54	581.445	646.896		1223.04	290.668	24.0433		1223.04	-118.562	-76.7937		1223.04	325.67	280.015		1223.04	325.67	280.015
										1222.84	584.365	596.539		1221.34	278.434	76.3799		1221.34	-113.389	-126.192		1221.34	292.128	298.214		1221.34	292.128	298.214
										1221.14	610.106	602.498		1219.64	301.193	70.9122		1219.64	-93.7146	-128.791		1219.64	287.502	290.545		1219.64	287.502	290.545
										1219.43	550.651	626.708		1217.94	319.379	39.6124		1217.94	-64.0061	-99.0352		1217.94	305.691	302.65		1217.94	305.691	302.65
										1217.73	588.555	588.555		1216.23	278.257	61.564		1216.23	-78.7603	-123.522		1216.23	279.777	276.736		1216.23	279.777	276.736
										1216.03	612.757	579.307		1214.53	281.238	37.9196		1214.53	-104.851	-161.575		1214.53	301.001	301.001		1214.53	301.001	301.001
										1214.32	580.704	574.623		1212.83	285.738	34.0658		1212.83	-140.933	-145.19		1212.83	278.138	285.738		1212.83	278.138	285.738
										1212.62	583.62	588.179		1211.12	282.638	80.3784		1211.12	-169.025	-130.225		1211.12	278.079	275.04		1211.12	278.079	275.04
										1210.92	556.144	583.496		1209.42	287.136	59.8411		1209.42	-167.182	-120.516		1209.42	302.328	282.578		1209.42	302.328	282.578
										1209.21	566.66	552.987		1207.71	282.518	16.5535		1207.71	-139.062	-104.719		1207.71	291.631	296.188		1207.71	291.631	296.188
										1207.51	596.917	536.162		1206.01	280.939	-5.43982		1206.01	-74.6782	-80.499		1206.01	285.495	285.495		1206.01	285.495	285.495
										1205.8	560.345	560.345		1204.3	267.215	-31.9601		1204.3	-72.1465	-89.311		1204.3	294.544	268.733		1204.3	294.544	268.733
										1204.09	614.882	599.7		1202.59	295.999	-2.28381		1202.59	-106.034	-117.572		1202.59	299.035	282.337		1202.59	299.035	282.337
										1202.39	582.875	573.768		1200.89	297.453	-39.3774		1200.89	-133.387	-97.1399		1200.89	267.101	265.583		1200.89	267.101	265.583
										1200.68	558.47	547.847		1199.18	276.148	7.01392		1199.18	-155.623	-67.9597		1199.18	283.735	279.183		1199.18	283.735	279.183
										1198.97	532.557	573.523		1197.47	289.742	26.0977		1197.47	-102.348	-51.5386		1197.47	283.674	279.123		1197.47	283.674	279.123
										1197.27	568.85	580.986		1195.77	291.197	13.3413		1195.77	-74.6191	-57.1743		1195.77	288.164	282.097		1195.77	288.164	282.097
										1195.56	536.88	573.279		1194.06	247.161	0.61047		1194.06	-119.742	-125.732		1194.06	269.906	286.586		1194.06	269.906	286.586
										1193.85	542.831	539.799		1192.35	280.461	7.60718		1192.35	-151.682	-140.536		1192.35	292.589	259.237		1192.35	292.589	259.237
										1192.14	510.88	547.264		1190.64	268.276	19.168		1190.64	-168.844	-95.0222		1190.64	278.885	283.433		1190.64	278.885	283.433
										1190.43	544.116	598.679		1188.93	297.01	-52.6042		1188.93	-129.434	-102.238		1188.93	289.434	266.703		1188.93	289.434	266.703
										1188.72	562.184	566.73		1187.22	259.071	-12.2136		1187.22	-63.8108	-133.91		1187.22	290.887	277.252		1187.22	290.887	277.252
										1187.01	524.189	543.884		1185.51	268.104	-36.96		1185.51	-74.3599	-126.484		1185.51	299.913	284.766		1185.51	299.913	284.766
										1185.3	561.944	531.651		1183.8	287.734	30.7014		1183.8	-91.3281	-115.978		1183.8	275.619	268.047		1183.8	275.619	268.047
										1183.59	548.195	561.825		1182.09	266.476	10.5336		1182.09	-88.342	-117.427		1182.09	296.757	305.842		1182.09	296.757	305.842
										1181.88	549.593	546.565		1180.38	257.337	44.8848		1180.38	-90.4387	-125.78		1180.38	280.043	283.07		1180.38	280.043	283.07
										1180.17	522.229	540.393		1178.67	264.849	26.2666		1178.67	-103.141	-148.508		1178.67	267.876	260.309		1178.67	267.876	260.309
										1178.46	561.466	543.305		1176.96	246.635	31.8812		1176.96	-111.616	-156.789		1176.96	267.819	296.568		1176.96	267.819	296.568
										1176.75	535.624	531.085		1175.24	270.787	4.23022		1175.24	-116.48	-152.639		1175.24	296.505	302.556		1175.24	296.505	302.556
										1175.04	544.586	541.561		1173.53	276.779	0.80493		1173.53	-126.41	-137.495		1173.53	290.392	272.242		1173.53	290.392	272.242
										1173.32	549.007	518.759		1171.82	267.648	-31.3353		1171.82	-138.002	-118.774		1171.82	284.281	264.623		1171.82	284.281	264.623
										1171.61	523.185	545.866		1170.11	281.197	15.1665		1170.11	-99.553	-113.101		1170.11	278.173	276.661		1170.11	278.173	276.661
										1169.9	504.932	532.144		1168.39	288.694	-59.2571		1168.39	-69.5903	-106.986		1168.39	273.579	272.068		1168.39	273.579	272.068
										1168.19	509.359	583.42		1166.68	288.633	-44.473		1166.68	-83.4299	-97.2222		1166.68	258.409	264.454		1166.68	258.409	264.454
										1166.47	489.605	521.339		1164.96	274.974	12.6182		1164.96	-89.1057	-91.075		1164.96	288.571	267.419		1164.96	288.571	267.419
										1164.76	492.523	569.574		1163.25	279.447	-36.0353		1163.25	-82.7434	-90.29		1163.25	276.426	262.831		1163.25	276.426	262.831
										1163.04	519.606	522.627		1161.54	255.224	-54.4513		1161.54	-98.7104	-86.0042		1161.54	288.448	292.979		1161.54	288.448	292.979
										1161.33	477.211	519.495		1159.82	271.778	28.3148		1159.82	-128.263	-79.5947		1159.82	274.798	265.739		1159.82	274.798	265.739
										1159.61	517.875	519.385		1158.1	250.586	9.92102		1158.1	-119.158	-59.0376		1158.1	273.23	241.529		1158.1	273.23	241.529
										1157.9	519.274	516.255		1156.39	280.717	27.7686		1156.39	-104.203	-41.0298		1156.39	253.551	267.134		1156.39	253.551	267.134
										1156.18	501.053	528.218		1154.67	247.462	-63.0251		1154.67	-113.563	-106.538		1154.67	259.533	271.604		1154.67	259.533	271.604
										1154.46	513.017	476.804		1152.96	271.546	-66.2672		1152.96	-121.666	-144.399		1152.96	254.952	271.546		1152.96	254.952	271.546
										1152.75	500.839	466.142		1151.24	263.947	-71.0016		1151.24	-126.524	-111.006		1151.24	266.963	283.554		1151.24	266.963	283.554
										1151.03	505.257	496.207		1149.52	265.399	-0.32947		1149.52	-129.135	-107.415		1149.52	271.43	260.875		1149.52	271.43	260.875
										1149.31	485.546	506.657		1147.8	247.25	-21.6387		1147.8	-129.495	-133.604		1147.8	268.357	248.758		1147.8	268.357	248.758
										1147.59	520.117	508.056		1146.08	271.314	-76.0928		1146.08	-122.551	-117.588		1146.08	256.241	272.822		1146.08	256.241	272.822
										1145.88	524.528	491.368		1144.37	275.778	-15.9799		1144.37	-112.8	-85.3054		1144.37	244.131	254.68		1144.37	244.131	254.68
										1144.16	500.305	498.798		1142.65	271.199	-31.2161		1142.65	-139.107	-94.3816		1142.65	271.199	265.172		1142.65	271.199	265.172
										1142.44	519.784	461.026		1140.93	268.128	-32.8761		1140.93	-166.48	-107.634		1140.93	256.077	242.52		1140.93	256.077	242.52
										1140.72	479.003	486.534		1139.21	272.589	3.12061		1139.21	-188.236	-129.349		1139.21	243.975	218.372		1139.21	243.975	218.372
										1139	484.925	483.419		1137.49	269.519	-7.56262		1137.49	-184.117	-142.73		1137.49	290.599	258.979		1137.49	290.599	258.979
										1137.28	483.315	478.798		1135.77	230.322	-75.4373		1135.77	-139.431	-143.044		1135.77	278.494	240.86		1135.77	278.494	240.86
										1135.56	469.664	469.664		1134.04	252.849	-3.30518		1134.04	-123.744	-130.936		1134.04	248.333	263.384		1134.04	248.333	263.384
										1133.84	505.684	472.574		1132.32	273.861	-12.4517		1132.32	-126.353	-110.976		1132.32	260.318	257.309		1132.32	260.318	257.309
										1132.12	481.501	489.025		1130.6	249.732	-69.7245		1130.6	-118.574	-116.497		1130.6	264.776	254.245		1130.6	264.776	254.245
										1130.39	458.833	458.833		1128.88	282.768	-33.7158		1128.88	-110.134	-124.337		1128.88	275.248	242.158		1128.88	275.248	242.158
										1128.67	461.743	476.783		1127.16	279.7	27.8514		1127.16	-121.75	-93.104		1127.16	264.663	269.174		1127.16	264.663	269.174
										1126.95	482.696	487.208		1125.44	272.123	-45.9111		1125.44	-134.999	-81.333		1125.44	264.606	273.627		1125.44	264.606	273.627
										1125.23	473.573	449.518		1123.71	288.6	-55.002		1123.71	-152.263	-117.728		1123.71	270.562	263.047		1123.71	270.562	263.047
										1123.5	473.472	456.938		1121.99	252.471	-56.5657		1121.99	-159.09	-134.406		1121.99	287.035	255.476		1121.99	287.035	255.476
										1121.78	488.398	456.84		1120.27	267.442	-2.53503		1120.27	-156.056	-132.462		1120.27	270.447	244.904		1120.27	270.447	244.904
										1120.05	473.269	455.24		1118.54	256.869	24.4421		1118.54	-167.228	-164.796		1118.54	270.389	243.35		1118.54	270.389	243.35
										1118.33	426.602	464.155		1116.82	249.305	7.85913		1116.82	-183.382	-209.131		1116.82	286.851	253.811		1116.82	286.851	253.811
										1116.61	491.089	449.038		1115.09	262.766	-34.2383		1115.09	-160.144	-169.245		1115.09	265.769	253.757		1115.09	265.769	253.757
										1114.88	463.957	507.5		1113.37	244.695	-8.75635		1113.37	-139.894	-131.106		1113.37	240.191	261.208		1113.37	240.191	261.208
										1113.16	490.879	486.375		1111.64	273.159	-32.8141		1111.64	-136.845	-111.099		1111.64	280.664	282.165		1111.64	280.664	282.165
										1111.43	492.275	489.273		1109.91	285.105	-5.83594		1109.91	-132.362	-98.769		1109.91	283.605	289.607		1109.91	283.605	289.607
										1109.71	472.663	456.157		1108.19	246.038	-37.3754		1108.19	-125.922	-96.8203		1108.19	288.045	244.538		1108.19	288.045	244.538
										1107.98	471.061	474.062		1106.46	268.485	18.0962		1106.46	-132.08	-97.8308		1106.46	298.483	259.485		1106.46	298.483	259.485
										1106.25	482.96	475.46		1104.73	277.425	-25.4269		1104.73	-144.854	-100.398		1104.73	283.423	265.428		1104.73	283.423	265.428
										1104.52	472.359	527.843		1103.01	289.359	-28.4453		1103.01	-129.581	-107.967		1103.01	302.853	266.87		1103.01	302.853	266.87
										1102.8	464.762	473.758		1101.28	244.329	-4.48376		1101.28	-112.554	-113.543		1101.28	289.298	245.828		1101.28	289.298	245.828
										1101.07	469.16	482.65		1099.55	262.26	29.963		1099.55	-109.499	-99.1409		1099.55	305.721	271.252		1099.55	305.721	271.252
										1099.34	458.569	494.535		1097.82	284.679	-1.52991		1097.82	-89.8928	-98.1379		1097.82	272.692	269.696		1097.82	272.692	269.696
										1097.61	488.436	461.467		1096.09	263.646	-7.53943		1096.09	-39.3328	-122.191		1096.09	268.14	283.12		1096.09	268.14	283.12
										1095.88	479.344	482.34		1094.36	265.087	-22.5358		1094.36	-43.885	-127.217		1094.36	292.045	250.111		1094.36	292.045	250.111
										1094.15	459.772	449.289		1092.63	250.057	-24.0464		1092.63	-88.356	-118.462		1092.63	280.004	257.544		1092.63	280.004	257.544
										1092.42	471.652	434.22		1090.9	247.01	-24.0635		1090.9	-112.604	-101.423		1090.9	267.968	287.429		1090.9	267.968	287.429
										1090.69	482.03	479.036		1089.17	273.897	-9.11084		1089.17	-130.553	-82.7859		1089.17	255.937	260.427		1089.17	255.937	260.427
										1088.96	481.927	462.471		1087.44	255.882	-18.1046		1087.44	-115.028	-70.626		1087.44	246.904	246.904		1087.44	246.904	246.904
										1087.23	472.846	477.335		1085.71	270.788	-9.14697		1085.71	-103.946	-62.2776		1085.71	272.284	260.316		1085.71	272.284	260.316
										1085.5	462.273	474.241		1083.98	261.756	-49.5513		1083.98	-104.282	-63.7083		1083.98	273.722	266.243		1083.98	273.722	266.243
										1083.77	453.199	463.669		1082.25	245.25	13.24		1082.25	-101.685	-55.2058		1082.25	251.232	233.286		1082.25	251.232	233.286
										1082.04	456.093	436.653		1080.52	290.051	26.6667		1080.52	-96.3496	-37.3652		1080.52	252.673	248.188		1080.52	252.673	248.188
										1080.3	481.412	441.045		1078.78	237.671	23.642		1078.78	-111.423	-58.6638		1078.78	276.535	233.187		1078.78	276.535	233.187
										1078.57	434.971	420.024		1077.05	248.081	-7.77625		1077.05	-133.283	-92.959		1077.05	240.609	221.181		1077.05	240.609	221.181
										1076.84	461.778	431.889		1075.32	259.981	-61.6007		1075.32	-117.135	-92.6062		1075.32	258.487	249.522		1075.32	258.487	249.522
										1075.11	436.279	454.208		1073.58	271.876	-31.7487		1073.58	-108.273	-89.9897		1073.58	243.494	222.58		1073.58	243.494	222.58
										1073.37	442.161	463.074		1071.85	258.376	-4.90076		1071.85	-126.753	-81.2053		1071.85	268.831	256.883		1071.85	268.831	256.883
										1071.64	434.599	462.975		1070.11	247.869	12.9712		1070.11	-122.772	-74.51		1070.11	264.294	247.869		1070.11	264.294	247.869
										1069.9	467.355	407.629		1068.38	264.237	-2.0127		1068.38	-92.4275	-70.2515		1068.38	243.337	232.887		1068.38	243.337	232.887
										1068.17	419.484	453.819		1066.64	226.867	-46.8433		1066.64	-101.765	-76.3147		1066.64	252.24	228.359		1066.64	252.24	228.359
										1066.43	458.2	446.26		1064.91	276.062	-49.882		1064.91	-128.201	-86.8171		1064.91	253.678	226.818		1064.91	253.678	226.818
										1064.7	410.351	410.351		1063.17	256.608	-38.0032		1063.17	-106.734	-96.2561		1063.17	238.705	231.245		1063.17	238.705	231.245
										1062.96	404.296	413.247		1061.44	259.536	8.17017		1061.44	-86.2678	-97.0374		1061.44	250.587	243.129		1061.44	250.587	243.129
										1061.22	429.566	395.26		1059.7	244.568	-6.82196		1059.7	-85.4485	-57.5647		1059.7	257.989	256.498		1059.7	257.989	256.498
										1059.49	457.807	410.088		1057.96	223.642	-14.3638		1057.96	-80.8511	-44.0439		1057.96	217.678	223.642		1057.96	217.678	223.642
										1057.75	427.891	393.6		1056.22	239.991	-1.03815		1056.22	-70.9324	-67.0725		1056.22	257.879	242.972		1056.22	257.879	242.972
										1056.01	409.912	435.252		1054.49	235.469	-57.7744		1054.49	-105.05	-72.928		1054.49	263.784	233.978		1054.49	263.784	233.978
										1054.28	418.766	400.882		1052.75	226.478	-74.2618		1052.75	-162.23	-69.7949		1052.75	233.928	207.108		1052.75	233.928	207.108
										1052.54	426.126	412.716		1051.01	232.388	-29.6711		1051.01	-131.599	-50.3311		1051.01	248.775	211.533		1051.01	248.775	211.533
										1050.8	397.731	412.627		1049.27	260.636	4.4621		1049.27	-90.0234	-28.854		1049.27	244.253	230.849		1049.27	244.253	230.849
										1049.06	425.943	405.092		1047.53	224.843	-1.63287		1047.53	-42.5403	-6.37866		1047.53	257.602	211.442		1047.53	257.602	211.442
										1047.32	415.428	399.05		1045.79	229.261	-19.6414		1045.79	-29.7734	-19.9202		1045.79	242.66	224.795		1045.79	242.66	224.795
										1045.58	416.828	410.873		1044.05	217.305	2.53387		1044.05	-73.3381	-91.9231		1044.05	232.189	241.119		1044.05	232.189	241.119
										1043.84	403.343	401.855		1042.31	229.163	-69.0597		1042.31	-52.9124	-82.8555		1042.31	224.699	218.747		1042.31	224.699	218.747
										1042.1	421.113	431.53		1040.57	220.187	-14.1713		1040.57	5.99756	-25.0544		1040.57	243.991	227.626		1040.57	243.991	227.626
										1040.36	394.244	440.363		1038.83	218.653	2.00543		1038.83	-10.2244	-1.85522		1038.83	248.401	202.291		1038.83	248.401	202.291
										1038.62	414.983	380.773		1037.09	237.938	-27.9337		1037.09	-33.1453	8.04492		1037.09	258.758	226.041		1037.09	258.758	226.041
										1036.88	397.049	385.152		1035.34	203.691	-14.7551		1035.34	-18.6228	-45.822		1035.34	237.887	206.664		1035.34	237.887	206.664
										1035.13	367.229	376.149		1033.6	228.917	19.2159		1033.6	-26.1318	-74.79		1033.6	239.323	212.566		1033.6	239.323	212.566
										1033.39	422.148	404.311		1031.86	224.41	-40.4683		1031.86	-73.1572	-59.1055		1031.86	225.896	206.576		1031.86	225.896	206.576
										1031.65	389.363	390.849		1030.12	218.418	36.5602		1030.12	-72.7444	-46.8523		1030.12	234.762	237.734		1030.12	234.762	237.734
										1029.9	386.308	393.737		1028.37	218.371	-46.8971		1028.37	-41.1306	-36.8682		1028.37	225.799	188.661		1028.37	225.799	188.661
										1028.16	415.934	393.652		1026.63	231.691	-7.05768		1026.63	-38.5332	-40.4209		1026.63	237.632	228.721		1026.63	237.632	228.721
										1026.42	387.627	374.261		1024.88	221.247	-38.5237		1024.88	-46.7075	-47.8252		1024.88	230.157	212.338		1024.88	230.157	212.338
										1024.67	406.847	399.423		1023.14	194.478	-20.9972		1023.14	-107.501	-68.6387		1023.14	216.746	213.777		1023.14	216.746	213.777
										1022.93	424.574	411.213		1021.39	238.963	-19.8229		1021.39	-124.73	-75.3293		1021.39	241.932	213.731		1021.39	241.932	213.731
										1021.18	400.735	403.704		1019.65	212.201	0.63001		1019.65	-58.8418	-55.0513		1019.65	232.976	215.169		1019.65	232.976	215.169
										1019.44	428.843	396.197		1017.9	221.057	-47.1905		1017.9	-66.4995	-65.1501		1017.9	237.377	216.606		1017.9	237.377	216.606
										1017.69	406.497	370.892		1016.16	198.76	-16.3889		1016.16	-125.049	-96.2505		1016.16	237.326	247.709		1016.16	237.326	247.709
										1015.95	401.96	398.994		1014.41	203.167	-37.5174		1014.41	-103.947	-69.79		1014.41	238.758	231.343		1014.41	238.758	231.343
										1014.2	403.357	390.01		1012.66	219.432	-6.76373		1012.66	-70.4324	-35.9167		1012.66	240.189	212.019		1012.66	240.189	212.019
										1012.45	383.996	382.514		1010.92	222.35	-29.4009		1010.92	-65.0088	-38.4646		1010.92	254.961	222.35		1010.92	254.961	222.35
										1010.71	375.02	426.9		1009.17	204.518	-12.0341		1009.17	-68.5017	-46.4395		1009.17	220.82	211.928		1009.17	220.82	211.928
										1008.96	392.723	380.867		1007.42	214.846	-13.9512		1007.42	-89.366	-64.9958		1007.42	226.699	219.291		1007.42	226.699	219.291
										1007.21	388.194	394.12		1005.67	225.169	9.30127		1005.67	-76.4995	-70.7312		1005.67	222.206	216.281		1005.67	222.206	216.281
										1005.46	389.592	357.002		1003.92	239.931	-41.5301		1003.92	-40.1597	-67.5637		1003.92	217.715	210.31		1003.92	217.715	210.31
										1003.71	370.255	374.698		1002.18	225.072	3.89014		1002.18	-76.061	-53.7979		1002.18	236.918	220.63		1002.18	236.918	220.63
										1001.96	395.347	423.48		1000.43	227.985	-35.1088		1000.43	-119.872	-37.4009		1000.43	226.504	236.867		1000.43	226.504	236.867
										1000.21	392.301	373.056		998.676	229.416	-25.2664		998.676	-108.708	-14.771		998.676	207.214	214.615		998.676	207.214	214.615
										998.463	409.978	361.136		996.926	221.968	-12.4878		996.926	-84.0972	-3.2124		996.926	214.569	220.488		996.926	214.569	220.488
										996.713	395.092	380.295		995.174	233.756	-10.0876		995.174	-33.9922	-12.6311		995.174	208.605	205.646		995.174	208.605	205.646
										994.963	365.419	375.775		993.424	224.83	8.55969		993.424	-60.0188	-37.8208		993.424	233.705	220.393		993.424	233.705	220.393
										993.211	377.173	396.401		991.672	189.29	-0.91589		991.672	-137.064	-73.6001		991.672	209.994	209.994		991.672	209.994	209.994
										991.459	378.57	366.74		989.92	209.949	-44.4135		989.92	-109.507	-60.4961		989.92	215.863	242.476		989.92	215.863	242.476
										989.709	382.924	377.011		988.168	240.946	11.1261		988.168	-68.1501	-43.1736		988.168	205.469	206.947		988.168	205.469	206.947
										987.955	366.582	363.626		986.416	215.77	-29.4409		986.416	-61.5527	-60.6001		986.416	220.203	221.681		986.416	220.203	221.681
										986.203	391.627	400.494		984.662	197.993	-16.8165		984.662	-60.762	-80.5339		984.662	229.021	234.932		984.662	229.021	234.932
										984.451	388.587	395.975		982.91	211.245	-36.7209		982.91	-70.2124	-104.879		982.91	218.631	221.586		982.91	218.631	221.586
										982.697	363.391	351.574		981.156	220.061	2.44135		981.156	-73.9797	-82.3906		981.156	231.877	209.723		981.156	231.877	209.723
										980.943	383.99	395.805		979.402	220.014	22.3691		979.402	-74.2483	-31.0342		979.402	253.976	199.342		979.402	253.976	199.342
										979.189	375.048	369.141		977.648	206.68	18.6459		977.648	-91.5859	-41.8767		977.648	212.585	196.346		977.648	212.585	196.346
										977.436	388.253	388.253		975.893	212.539	-4.28302		975.893	-110.45	-55.4363		975.893	221.395	215.491		975.893	221.395	215.491
										975.68	385.218	411.784		974.137	212.494	-12.468		974.137	-123.345	-28.1472		974.137	222.823	206.591		974.137	222.823	206.591
										973.924	386.61	389.562		972.383	212.448	14.7334		972.383	-109	-9.76733		972.383	227.201	228.677		972.383	227.201	228.677
										972.17	371.774	386.527		970.627	218.302	-31.848		970.627	-51.8213	-5.41431		970.627	222.727	225.677		970.627	222.727	225.677
										970.414	374.644	359.894		968.869	227.103	-37.1384		968.869	-35.5737	0.42725		968.869	240.376	244.8		968.869	240.376	244.8
										968.656	377.513	393.734		967.113	207.888	7.67664		967.113	-41.5732	7.07153		967.113	203.464	240.324		967.113	203.464	240.324
										966.9	367.111	361.214		965.355	198.998	31.8145		965.355	-27.8035	-9.18506		965.355	221.109	201.947		965.355	221.109	201.947
										965.143	389.142	374.402		963.6	206.324	1.38739		963.6	-18.073	-21.5208		963.6	229.904	212.219		963.6	229.904	212.219
										963.385	368.427	386.111		961.842	194.492	-15.7872		961.842	-39.0293	-2.21411		961.842	247.536	188.599		961.842	247.536	188.599
										961.627	375.714	350.667		960.082	240.117	33.3139		960.082	-55.0769	-3.48828		960.082	231.278	213.601		960.082	231.278	213.601
										959.869	380.053	378.579		958.324	215.028	-8.94586		958.324	-64.5332	-32.4617		958.324	217.973	203.245		958.324	217.973	203.245
										958.111	357.879	387.334		956.564	194.367	19.4694		956.564	-57.4163	-36.9822		956.564	228.234	219.399		956.564	228.234	219.399
										956.352	353.385	373.999		954.807	228.185	-6.62421		954.807	-42.7207	-30.314		954.807	222.296	209.047		954.807	222.296	209.047
										954.592	393.056	365.086		953.047	203.114	23.201		953.047	-31.282	-43.2629		953.047	236.966	195.755		953.047	236.966	195.755
										952.832	378.253	351.761		951.287	210.428	1.48523		951.287	-18.3442	-51.293		951.287	232.501	223.672		951.287	232.501	223.672
										951.072	379.643	388.472		949.525	194.199	-5.53186		949.525	0.98438	-36.5522		949.525	214.796	194.199		949.525	214.796	194.199
										949.312	372.206	382.504		947.766	194.157	30.0826		947.766	-12.3535	-28.8887		947.766	226.517	242.697		947.766	226.517	242.697
										947.551	379.48	350.063		946.004	214.704	-24.0463		946.004	-62.123	-29.1162		946.004	219.115	205.88		946.004	219.115	205.88
										945.791	398.515	358.81		944.242	189.663	-4.66431		944.242	-49.1714	-1.38306		944.242	219.068	208.776		944.242	219.068	208.776
										944.029	377.846	351.382		942.48	216.081	5.86426		942.48	-13.7163	36.3931		942.48	204.321	221.961		942.48	204.321	221.961
										942.266	382.174	364.535		940.717	199.869	-1.27069		940.717	-70.3923	11.998		940.717	218.974	221.913		940.717	218.974	221.913
										940.504	352.7	360.048		938.955	214.519	4.79346		938.955	-91.7854	-12.1343		938.955	236.558	193.948		938.955	236.558	193.948
										938.74	380.54	361.44		937.191	210.065	25.5212		937.191	-14.8096	-35.4077		937.191	240.914	233.569		937.191	240.914	233.569
										936.979	361.362	374.582		935.428	201.208	-0.78326		935.428	11.5574	-53.8201		935.428	212.957	185.053		935.428	212.957	185.053
										935.215	371.564	383.313		933.664	202.633	0.79639		933.664	-7.14258	-67.8799		933.664	207.038	230.532		933.664	207.038	230.532
										933.451	324.498	364.142		931.9	223.142	-40.2236		931.9	-28.6035	-77.3708		931.9	230.482	205.525		931.9	230.482	205.525
										931.686	371.404	358.192		930.135	201.078	50.8448		930.135	-48.4836	-81.3208		930.135	217.223	217.223		930.135	217.223	217.223
										929.922	390.404	365.453		928.371	218.643	-9.29663		928.371	-33.7202	-19.218		928.371	228.915	228.915		928.371	228.915	228.915
										928.156	350.7	381.515		926.605	224.464	-3.41742		926.605	-8.69849	17.8237		926.605	228.866	208.326		926.605	228.866	208.326
										926.391	365.295	377.032		924.84	206.815	25.9014		924.84	37.2371	3.74805		924.84	209.748	187.747		924.84	209.748	187.747
										924.625	374.017	350.549		923.072	200.904	19.9882		923.072	26.7012	12.4016		923.072	208.237	214.102		923.072	208.237	214.102
										922.859	381.268	379.802		921.307	219.921	-2.07782		921.307	-22.0437	36.4358		921.307	209.658	202.327		921.307	209.658	202.327
										921.092	367.991	375.322		919.539	227.202	2.22589		919.539	-16.8552	29.5127		919.539	214.01	214.01		919.539	214.01	214.01
										919.326	354.72	319.541		917.771	240.343	27.0186		917.771	-2.14795	22.3589		917.771	235.946	203.705		917.771	235.946	203.705
										917.559	337.057	347.316		916.004	200.731	42.9832		916.004	19.5803	45.2556		916.004	237.361	221.244		916.004	237.361	221.244
										915.791	363.357	370.683		914.236	190.433	-53.8806		914.236	23.1519	70.0151		914.236	191.898	235.845		914.236	191.898	235.845
										914.021	377.927	338.377		912.469	216.754	-39.4224		912.469	-0.20776	97.5637		912.469	200.644	227.006		912.469	200.644	227.006
										912.254	376.381	370.523		910.699	207.922	36.5031		910.699	0.56592	87.7249		910.699	218.172	184.494		910.699	218.172	184.494
										910.484	379.228	367.515		908.93	226.908	11.3589		908.93	13.0586	59.7651		908.93	209.341	226.908		908.93	209.341	226.908
										908.715	348.405	342.549		907.16	212.223	12.5443		907.16	19.0022	59.0759		907.16	215.15	232.714		907.16	215.15	232.714
										906.945	348.33	355.647		905.391	197.544	-0.92981		905.391	26.5588	64.02		905.391	244.37	215.104		905.391	244.37	215.104
										905.176	351.181	376.056		903.621	223.835	70.4286		903.621	41.3845	83.4829		903.621	222.372	200.428		903.621	222.372	200.428
										903.406	381.827	367.197		901.85	204.772	37.8828		901.85	54.5132	79.2283		901.85	225.25	193.071		901.85	225.25	193.071
										901.635	349.566	337.866		900.078	213.502	34.5721		900.078	65.8713	50.0728		900.078	214.965	216.427		900.078	214.965	216.427
										899.863	349.491	330.481		898.307	209.07	16.6168		898.307	81.6401	57.9082		898.307	220.766	220.766		898.307	220.766	220.766
										898.092	375.731	361.111		896.535	192.946	4.4903		896.535	98.002	77.5962		896.535	229.489	219.257		896.535	229.489	219.257
										896.32	331.8	355.187		894.762	208.98	2.57458		894.762	91.9932	102.873		894.762	222.132	239.669		894.762	222.132	239.669
										894.547	336.112	374.108		892.99	204.551	12.3216		892.99	110.945	117.101		892.99	219.162	220.623		892.99	219.162	220.623
										892.775	372.566	359.416		891.217	201.585	14.7365		891.217	186.06	106.472		891.217	222.036	204.507		891.217	222.036	204.507
										891.002	295.067	360.799		889.443	207.384	12.7438		889.443	197.755	113.382		889.443	245.355	213.225		889.443	245.355	213.225
										889.229	381.167	354.88		887.67	186.897	37.0092		887.67	163.912	132.884		887.67	249.683	202.958		887.67	249.683	202.958
										887.455	337.282	379.625		885.896	208.754	61.2392		885.896	152.928	107.656		885.896	218.973	230.651		885.896	218.973	230.651
										885.68	351.807	375.163		884.121	205.79	29.9741		884.121	155.206	81.468		884.121	236.439	207.249		884.121	236.439	207.249
										883.906	363.406	353.19		882.346	192.613	24.9631		882.346	218.786	97.5032		882.346	227.633	218.878		882.346	227.633	218.878
										882.131	361.869	376.46		880.57	224.666	11.1766		880.57	254.356	113.077		880.57	229.043	217.372		880.57	229.043	217.372
										880.355	342.825	347.202		878.795	220.242	19.2502		878.795	249.496	127.962		878.795	223.159	198.363		878.795	223.159	198.363
										878.58	336.917	363.171		877.02	208.528	9.7973		877.02	226.31	85.4597		877.02	218.736	199.779		877.02	218.736	199.779
										876.803	349.968	352.885		875.242	212.857	10.5311		875.242	194.763	16.7864		875.242	215.773	207.025		875.242	215.773	207.025
										875.027	402.376	379.05		873.465	204.065	36.0202		873.465	195.658	-27.3245		873.465	211.353	214.268		873.465	211.353	214.268
										873.25	333.784	357.105		871.688	209.85	52.7311		871.688	189.333	-44.0559		871.688	238.996	212.765		871.688	238.996	212.765
										871.473	345.369	340.998		869.91	192.321	21.3311		869.91	156.589	21.9934		869.91	203.977	206.891		869.91	203.977	206.891
										869.695	358.407	349.665		868.133	199.563	-8.62146		868.133	154.739	51.0952		868.133	230.153	218.499		868.133	230.153	218.499
										867.916	356.873	352.503		866.354	221.365	5.10742		866.354	181.277	46.2466		866.354	233.016	218.452		866.354	233.016	218.452
										866.139	329.126	374.271		864.576	182.004	36.2794		864.576	187.326	37.6785		864.576	221.317	224.229		864.576	221.317	224.229
										864.359	361.086	333.423		862.797	209.623	25.2006		862.797	187.348	28.9431		862.797	190.699	216.902		862.797	190.699	216.902
										862.58	368.287	377.021		861.016	228.498	78.1431		861.016	176.67	28.7468		861.016	199.39	225.587		861.016	199.39	225.587
										860.801	369.662	363.841		859.236	200.802	4.44775		859.236	164.744	38.2632		859.236	222.628	222.628		859.236	222.628	222.628
										859.021	349.212	378.313		857.457	224.035	52.9637		857.457	150.578	64.8286		857.457	208.032	196.394		857.457	208.032	196.394
										857.24	362.229	338.953		855.676	202.169	15.6252		855.676	129.672	77.9253		855.676	238.531	228.35		855.676	238.531	228.35
										855.459	356.333	372.331		853.895	209.396	7.36505		853.895	105.04	83.564		853.895	222.484	223.938		853.895	222.484	223.938
										853.678	372.251	363.526		852.113	203.536	-18.3581		852.113	120.247	98.8923		852.113	229.705	213.713		852.113	229.705	213.713
										851.896	346.002	354.724		850.33	203.492	9.69043		850.33	137.005	104.351		850.33	220.934	218.027		850.33	220.934	218.027
										850.115	363.368	363.368		848.549	223.792	39.1595		848.549	147.296	69.2129		848.549	229.605	236.871		848.549	229.605	236.871
										848.332	356.024	318.242		846.766	200.498	74.4084		846.766	158.746	45.5239		846.766	225.197	236.82		846.766	225.197	236.82
										846.549	337.06	386.457		844.982	209.17	6.49054		844.982	171.379	33.6873		844.982	213.527	225.148		844.982	213.527	225.148
										844.768	357.322	328.272		843.199	226.551	21.3618		843.199	175.871	5.57983		843.199	210.577	229.456		843.199	210.577	229.456
										842.982	341.27	368.863		841.416	216.339	-45.1004		841.416	175.245	-22.2366		841.416	238.118	207.627		841.416	238.118	207.627
										841.199	349.908	362.975		839.631	190.163	10.3851		839.631	130.711	28.9292		839.631	239.518	213.389		839.631	239.518	213.389
										839.416	312.091	336.768		837.848	210.44	16.4839		837.848	83.7571	75.6646		837.848	220.599	197.378		837.848	220.599	197.378
										837.631	386.038	358.464		836.062	214.747	16.7592		836.062	32.2439	113.981		836.062	243.767	223.453		836.062	243.767	223.453
										835.846	383.052	317.759		834.277	192.94	-13.4468		834.277	59.5632	94.8396		834.277	210.349	219.053		834.277	210.349	219.053
										834.061	346.703	346.703		832.49	203.051	-10.2972		832.49	132.882	42.1577		832.49	230.608	224.807		832.49	230.608	224.807
										832.273	364.032	355.33		830.705	203.007	17.4852		830.705	83.0842	51.5681		830.705	221.858	200.107		830.705	221.858	200.107
										830.488	371.203	343.653		828.918	214.561	-14.1987		828.918	39.1255	59.8979		828.918	239.207	216.011		828.918	239.207	216.011
										828.701	382.72	342.129		827.131	205.818	9.19391		827.131	61.1477	42.1987		827.131	239.155	204.369		827.131	239.155	204.369
										826.914	350.751	369.593		825.344	189.833	-18.1572		825.344	63.603	10.1218		825.344	243.45	205.773		825.344	243.45	205.773
										825.127	379.656	372.411		823.557	192.69	29.8266		823.557	45.9075	-36.7656		823.557	234.705	220.217		823.557	234.705	220.217
										823.34	356.394	369.433		821.768	221.617	3.9035		821.768	51.0049	2.94922		821.768	223.066	233.205		821.768	223.066	233.205
										821.551	369.353	389.631		819.98	211.432	57.6271		819.98	62.4417	60.6738		819.98	231.706	231.706		819.98	231.706	231.706
										819.762	362.032	386.65		818.191	208.491	-3.06555		818.191	72.7896	32.439		818.191	230.208	221.521		818.191	230.208	221.521
										817.975	382.223	402.492		816.402	212.788	2.84235		816.402	73.0603	3.78687		816.402	227.263	225.816		816.402	227.263	225.816
										816.184	345.952	383.587		814.611	193.928	27.55		814.611	55.3403	-25.6362		814.611	214.189	227.214		814.611	214.189	227.214
										814.395	367.585	363.243		812.822	205.461	29.0845		812.822	40.6616	8.78174		812.822	218.483	247.421		812.822	218.483	247.421
										812.605	328.44	360.271		811.031	218.436	27.7145		811.031	27.6257	77.6523		811.031	219.882	224.222		811.031	219.882	224.222
										810.814	334.155	341.388		809.24	229.959	56.7064		809.24	59.6892	67.312		809.24	242.975	209.711		809.24	242.975	209.711
										809.023	364.453	376.023		807.449	203.881	36.5129		807.449	84.3555	54.3743		807.449	209.665	228.463		807.449	209.665	228.463
										807.232	347.023	348.469		805.658	226.968	33.6666		805.658	74.8213	49.5259		805.658	215.402	213.957		805.658	215.402	213.957
										805.441	370.078	368.632		803.865	202.348	-11.1022		803.865	87.948	55.0981		803.865	229.809	195.121		803.865	229.809	195.121
										803.648	354.099	351.208		802.074	225.424	3.38599		802.074	121.748	70.1631		802.074	222.534	235.539		802.074	222.534	235.539
										801.855	354.022	362.692		800.281	212.373	40.9755		800.281	46.6169	37.4475		800.281	223.93	222.486		800.281	223.93	222.486
										800.062	346.722	369.837		798.488	207.993	66.9863		798.488	-37.1729	0.70313		798.488	242.659	238.326		798.488	242.659	238.326
										798.27	330.759	340.869		796.693	183.399	13.5544		796.693	9.53003	19.2905		796.693	212.28	222.389		796.693	212.28	222.389
										796.477	346.571	324.911		794.9	241.11	0.56488		794.9	40.2227	19.4778		794.9	238.222	180.471		794.9	238.222	180.471
										794.684	333.502	360.933		793.105	212.188	-15.3114		793.105	47.0979	-7.65259		793.105	223.736	197.754		793.105	223.736	197.754
										792.889	344.977	344.977		791.311	193.381	25.0967		791.311	35.9827	8.57617		791.311	230.903	225.131		791.311	230.903	225.131
										791.094	333.358	337.687		789.516	190.454	-21.0872		789.516	17.0586	43.616		789.516	238.067	214.982		789.516	238.067	214.982
										789.299	346.27	341.942		787.721	197.625	0.54327		787.721	38.8972	9.93823		787.721	235.13	199.067		787.721	235.13	199.067
										787.502	363.505	340.425		785.924	214.888	16.3923		785.924	54.8855	-13.46		785.924	220.657	206.235		785.924	220.657	206.235
										785.707	372.079	354.773		784.129	209.074	3.39349		784.129	55.6748	-10.2273		784.129	209.074	210.516		784.129	209.074	210.516
										783.91	353.254	364.789		782.332	203.262	37.9703		782.332	59.8467	7.85767		782.332	220.561	211.912		782.332	220.561	211.912
										782.113	321.463	347.411		780.535	210.425	16.3212		780.535	66.3984	36.4719		780.535	230.602	204.659		780.535	230.602	204.659
										780.316	348.777	335.806		778.738	214.702	-5.31964		778.738	49.6226	41.8889		778.738	204.615	197.41		778.738	204.615	197.41
										778.52	354.465	344.378		776.939	175.758	-3.90131		776.939	25.6865	42.3652		776.939	233.383	178.639		776.939	233.383	178.639
										776.721	327.016	351.506		775.141	210.287	32.0844		775.141	-16.7283	34.5527		775.141	207.407	229.012		775.141	207.407	229.012
										774.924	347.109	351.43		773.344	169.921	1.81439		773.344	-8.46069	43.6423		773.344	228.962	228.962		773.344	228.962	228.962
										773.125	364.313	339.834		771.543	207.317	37.7852		771.543	55.4067	71.2612		771.543	243.309	208.756		771.543	243.309	208.756
										771.326	339.76	344.079		769.744	201.514	-21.2573		769.744	32.2854	88.3213		769.744	220.226	225.983		769.744	220.226	225.983
										769.525	359.837	345.443		767.945	210.105	20.4634		767.945	-12.3633	100.504		767.945	238.886	211.544		767.945	238.886	211.544
										767.727	359.759	339.612		766.145	198.549	6.0575		766.145	-12.8625	89.9558		766.145	201.426	210.059		766.145	201.426	210.059
										765.926	342.416	359.68		764.344	205.698	-11.2153		764.344	-2.11914	75.3101		764.344	233.028	214.328		764.344	233.028	214.328
										764.125	322.203	359.602		762.543	185.519	-31.3526		762.543	27.3337	53.8438		762.543	208.529	209.967		762.543	208.529	209.967
										762.324	346.581	333.638		760.742	222.862	-34.2224		760.742	43.7783	39.4084		760.742	227.176	201.295		760.742	227.176	201.295
										760.523	342.192	360.883		758.939	199.814	-8.33514		758.939	53.9851	28.3357		758.939	196.939	230.001		758.939	196.939	230.001
										758.721	323.431	340.68		757.139	188.273	-15.5088		757.139	75.2917	47.4824		757.139	229.951	199.77		757.139	229.951	199.77
										756.92	337.732	343.481		755.336	212.659	-34.1675		755.336	78.2195	58.1699		755.336	198.29	201.164		755.336	198.29	201.164
										755.117	308.922	363.522		753.533	219.795	-37.0085		753.533	32.8398	45.1099		753.533	208.303	216.922		753.533	208.303	216.922
										753.314	341.895	310.291		751.729	189.586	-18.2963		751.729	4.70996	51.5391		751.729	208.257	221.184		751.729	208.257	221.184
										751.51	369.108	336.075		749.926	201.032	-31.1748		749.926	-10.9575	72.021		749.926	224.007	211.084		749.926	224.007	211.084
										749.707	353.233	331.694		748.121	205.295	-22.5038		748.121	-3.55493	89.0422		748.121	234.008	223.959		748.121	234.008	223.959
										747.902	323.009	333.058		746.316	175.109	-31.051		746.316	4.49854	90.4146		746.316	232.522	236.828		746.316	232.522	236.828
										746.098	335.856	312.891		744.512	177.941	-43.889		744.512	2.47461	26.259		744.512	216.686	209.511		744.512	216.686	209.511
										744.293	312.823	357.307		742.707	206.596	-29.4516		742.707	-4.06934	2.79321		742.707	233.855	203.727		742.707	233.855	203.727
										742.488	347.187	377.315		740.9	206.551	-4.96796		740.9	-15.2708	21.3296		740.9	235.239	200.813		740.9	235.239	200.813
										740.682	334.202	361.455		739.096	187.863	-33.5439		739.096	25.9873	40.2158		739.096	229.451	192.165		739.096	229.451	192.165
										738.877	331.261	349.904		737.289	179.22	15.3282		737.289	73.9568	57.1726		737.289	243.739	210.762		737.289	243.739	210.762
										737.07	336.924	334.057		735.482	179.181	-30.415		735.482	64.9587	56.7419		735.482	247.986	197.815		735.482	247.986	197.815
										735.262	348.318	333.984		733.674	182.008	-23.0986		733.674	59.5708	65.5408		733.674	212.104	216.403		733.674	212.104	216.403
										733.455	348.242	353.974		731.867	184.834	-48.7262		731.867	59.4036	87.6807		731.867	227.818	203.461		731.867	227.818	203.461
										731.648	358.196	325.242		730.059	227.769	-28.4873		730.059	36.0989	93.083		730.059	210.579	210.579		730.059	210.579	210.579
										729.84	340.928	338.063		728.25	187.618	-36.8857		728.25	4.98438	91.3547		728.25	211.965	216.262		728.25	211.965	216.262
										728.031	340.854	325.1		726.441	178.986	6.28302		726.441	32.2822	69.1387		726.441	223.374	210.487		726.441	223.374	210.487
										726.223	336.484	327.893		724.633	194.694	-35.0134		724.633	56.4697	63.9121		724.633	217.599	221.894		724.633	217.599	221.894
										724.412	363.61	332.116		722.822	170.32	-21.8865		722.822	74.3586	93.0168		722.822	216.12	201.808		722.822	216.12	201.808
										722.604	314.869	344.925		721.014	216.073	-18.7652		721.014	51.54	92.1638		721.014	230.383	230.383		721.014	230.383	230.383
										720.793	367.744	310.508		719.203	207.442	-51.3928		719.203	5.79126	74.4502		719.203	206.012	214.595		719.203	206.012	214.595
										718.982	344.774	331.899		717.393	198.815	-42.5084		717.393	39.5139	80.458		717.393	220.27	217.409		717.393	220.27	217.409
										717.172	346.129	341.839		715.58	178.752	-10.7283		715.58	64.1484	87.5576		715.58	220.222	217.362		715.58	220.222	217.362
										715.361	323.174	363.214		713.77	201.588	-26.1234		713.77	50.8035	94.1472		713.77	235.901	213.025		713.77	235.901	213.025
										713.549	308.807	344.549		711.957	204.403	-25.7683		711.957	69.2407	102.459		711.957	227.273	214.408		711.957	227.273	214.408
										711.736	318.745	350.191		710.145	191.496	-2.52795		710.145	111.678	112.06		710.145	230.081	221.507		710.145	230.081	221.507
										709.926	331.537	332.966		708.332	172.881	-34.9989		708.332	82.5461	88.3723		708.332	225.745	207.171		708.332	225.745	207.171
										708.111	325.75	351.467		706.52	208.554	-16.0105		706.52	60.0869	72.8066		706.52	207.126	188.556		706.52	207.126	188.556
										706.299	339.963	302.824		704.705	192.799	1.56354		704.705	106.408	110.301		704.705	212.793	221.362		704.705	212.793	221.362
										704.484	357.026	357.026		702.891	199.896	4.87335		702.891	118.68	143.646		702.891	199.896	207.035		702.891	199.896	207.035
										702.672	328.392	302.692		701.076	211.273	5.34882		701.076	97.5542	172.914		701.076	229.831	231.258		701.076	229.831	231.258
										700.857	346.878	326.893		699.262	191.246	-41.2513		699.262	108.528	163.331		699.262	222.644	198.382		699.262	222.644	198.382
										699.043	333.958	343.948		697.447	194.058	-22.1711		697.447	122.695	148.3		697.447	211.181	226.877		697.447	211.181	226.877
										697.227	339.592	339.592		695.631	184.03	-30.1805		695.631	110.592	154.539		695.631	222.547	213.988		695.631	222.547	213.988
										695.412	342.371	320.973		693.816	191.121	-25.3273		693.816	110.02	179.509		693.816	208.236	209.662		693.816	208.236	209.662
										693.596	326.608	336.592		692	193.931	-33.2855		692	123.83	227.852		692	209.616	198.209		692	209.616	198.209
										691.779	346.5	349.352		690.182	192.463	-34.0873		690.182	122.26	211.444		690.182	203.868	215.273		690.182	203.868	215.273
										689.963	336.445	323.614		688.365	199.548	50.655		688.365	115.872	178.737		688.365	236.606	220.928		688.365	236.606	220.928
										688.145	327.82	306.44		686.549	186.679	-25.6437		686.549	109.566	196.022		686.549	226.58	222.304		686.549	226.58	222.304
										686.328	340.573	332.023		684.73	213.708	2.12079		684.73	134.77	201.137		684.73	232.229	198.036		684.73	232.229	198.036
										684.51	339.074	321.978		682.912	210.812	-2.86359		682.912	208.886	187.384		682.912	206.539	210.812		682.912	206.539	210.812
										682.691	296.269	326.18		681.094	178.012	-39.1511		681.094	207.343	177.631		681.094	196.525	207.918		681.094	196.525	207.918
										680.873	324.685	303.324		679.273	205.025	-28.412		679.273	176.351	171.019		679.273	202.177	214.991		679.273	202.177	214.991
										679.053	351.665	303.258		677.455	192.169	-51.8171		677.455	214.19	222.149		677.455	222.062	203.557		677.455	222.062	203.557
										677.234	351.589	317.426		675.635	203.512	-43.8762		675.635	240.791	248.229		675.635	223.437	190.704		675.635	223.437	190.704
										675.414	324.472	321.626		673.814	193.508	3.92615		673.814	245.872	226.349		673.814	204.891	221.965		673.814	204.891	221.965
										673.594	301.637	325.824		671.994	189.198	-39.31		671.994	251.646	241.932		671.994	194.888	210.536		671.994	194.888	210.536
										671.773	324.331	320.063		670.172	177.779	-22.7674		670.172	257.759	276.675		670.172	197.69	193.423		670.172	197.69	193.423
										669.951	331.371	334.215		668.352	204.756	-24.6932		668.352	217.155	305.36		668.352	223.241	200.491		668.352	223.241	200.491
										668.131	315.658	336.986		666.529	180.544	-32.2786		666.529	204.171	326.625		666.529	224.614	199.025		666.529	224.614	199.025
										666.309	315.589	336.912		664.707	196.139	-21.359		664.707	257.919	330.821		664.707	257.255	191.875		664.707	257.255	191.875
										664.486	299.886	331.154		662.885	196.096	-3.31464		662.885	286.138	313.278		662.885	203.201	196.096		662.885	203.201	196.096
										662.664	299.82	316.872		661.061	187.529	-25.0316		661.061	298.758	282.436		661.061	215.943	217.363		661.061	215.943	217.363
										660.84	336.691	308.279		659.238	203.112	-53.8179		659.238	334.449	349.865		659.238	215.896	194.59		659.238	215.896	194.59
										659.016	322.414	319.574		657.414	197.388	8.31714		657.414	368.972	409.995		657.414	218.689	200.228		657.414	218.689	200.228
										657.193	316.664	330.864		655.59	194.505	-1.95844		655.59	396.136	432.496		655.59	221.48	211.542		655.59	221.48	211.542
										655.369	318.014	333.631		653.766	178.849	-36.3367		653.766	404.382	438.539		653.766	207.237	202.979		653.766	207.237	202.979
										653.543	329.3	342.075		651.939	175.971	8.79535		651.939	399.168	432.882		651.939	205.773	198.677		651.939	205.773	198.677
										651.719	319.294	322.133		650.115	167.42	-21.2684		650.115	442.865	474.625		650.115	217.078	190.121		650.115	217.078	190.121
										649.893	349.019	299.362		648.289	190.079	-38.5291		648.289	487.104	508.751		648.289	241.146	180.15		648.289	241.146	180.15
										648.066	317.736	306.389		646.463	163.092	-7.5423		646.463	516.494	501.277		646.463	226.911	195.711		646.463	226.911	195.711
										646.24	313.412	302.067		644.635	180.071	-9.15784		644.635	541.935	509.774		644.635	216.936	204.175		644.635	216.936	204.175
										644.414	328.94	340.283		642.809	194.207	-6.5011		642.809	564.198	531.102		642.809	221.141	192.79		642.809	221.141	192.79
										642.586	330.286	318.945		640.98	178.575	-2.40698		640.98	596.432	544.781		640.98	216.841	206.92		640.98	216.841	206.92
										640.76	300.452	331.631		639.152	187.038	-13.8822		639.152	639.037	564.062		639.152	218.211	221.045		639.152	218.211	221.045
										638.932	334.392	311.721		637.324	185.58	-25.3341		637.324	716.583	609.242		637.324	196.913	201.163		637.324	196.913	201.163
										637.104	334.319	325.819		635.496	184.123	15.6408		635.496	769.35	645.534		635.496	235.111	201.119		635.496	235.111	201.119
										635.273	329.997	334.245		633.668	186.915	12.7178		633.668	800.189	673.938		633.668	209.571	195.411		633.668	209.571	195.411
										633.445	320.012	341.252		631.838	172.717	31.0491		631.838	843.179	693.321		631.838	232.177	188.29		631.838	232.177	188.29
										631.615	341.178	353.919		630.008	175.51	35.2332		630.008	890.531	715.697		630.008	200.987	192.495		630.008	200.987	192.495
										629.785	332.611	319.872		628.178	198.113	-1.60834		628.178	948.273	758.193		628.178	203.773	191.037		628.178	203.773	191.037
										627.955	322.632	325.463		626.348	181.092	9.68164		626.348	988.806	788.439		626.348	209.388	227.78		626.348	209.388	227.78
										626.125	335.295	321.147		624.516	178.224	35.1248		624.516	1012.88	806.968		624.516	205.099	178.224		624.516	205.099	178.224
										624.293	322.491	292.788		622.684	195.154	8.24329		622.684	1090.54	856.307		622.684	193.74	192.326		622.684	193.74	192.326
										622.463	299.795	308.279		620.852	182.387	35.1093		620.852	1171.06	904.417		620.852	217.733	207.836		620.852	217.733	207.836
										620.631	325.178	337.902		619.02	169.625	-18.6004		619.02	1214.51	916.878		619.02	204.964	200.723		619.02	204.964	200.723
										618.799	312.385	319.452		617.188	197.853	6.86115		617.188	1265.1	947.38		617.188	213.398	195.026		617.188	213.398	195.026
										616.965	301.011	312.316		615.354	194.984	33.7315		615.354	1322.94	996.184		615.354	217.59	209.113		615.354	217.59	209.113
										615.133	293.88	312.248		613.521	196.353	-14.2764		613.521	1401.84	1030.44		613.521	220.368	216.13		613.521	220.368	216.13
										613.299	316.417	329.13		611.688	194.898	-29.7763		611.688	1479.98	1069.04		611.688	216.083	221.732		611.688	216.083	221.732
										611.465	306.462	312.111		609.854	187.795	43.687		609.854	1530.51	1147.04		609.854	200.503	176.499		609.854	200.503	176.499
										609.631	292.275	341.694		608.018	184.931	23.9474		608.018	1604.59	1188.97		608.018	204.694	204.694		608.018	204.694	204.694
										607.795	331.737	296.446		606.184	220.175	7.03485		606.184	1703.37	1193.11		606.184	224.409	201.827		606.184	224.409	201.827
										605.961	283.679	314.729		604.348	187.672	50.8027		604.348	1769.85	1256.73		604.348	207.427	215.893		604.348	207.427	215.893
										604.125	316.071	314.66		602.512	191.863	9.89929		602.512	1841.82	1330.16		602.512	204.56	201.738		602.512	204.56	201.738
										602.289	311.769	320.233		600.676	179.127	-5.60651		600.676	1983.5	1386.13		600.676	204.515	198.873		600.676	204.515	198.873
										600.453	325.805	332.857		598.838	177.678	5.67828		598.838	2079.16	1425.67		598.838	205.88	184.728		598.838	205.88	184.728
										598.615	318.683	324.323		597.002	186.098	-2.79382		597.002	2126.07	1447.82		597.002	228.392	208.655		597.002	228.392	208.655
										596.779	296.056	321.433		595.164	183.238	9.86743		595.164	2222.26	1515.23		595.164	208.609	193.104		595.164	208.609	193.104
										594.941	334.048	319.953		593.326	166.287	-4.26898		593.326	2328.28	1580.81		593.326	205.745	167.696		593.326	205.745	167.696
										593.104	328.338	317.064		591.488	169.068	2.71484		591.488	2428.37	1581.33		591.488	170.477	194.429		591.488	170.477	194.429
										591.266	312.768	284.591		589.648	173.257	-3.0022		589.648	2557.64	1621.62		589.648	190.16	201.429		589.648	190.16	201.429
										589.426	305.657	312.699		587.811	185.894	12.3815		587.811	2717.49	1703.61		587.811	211.243	204.201		587.811	211.243	204.201
										587.586	292.915	318.264		585.971	159.101	20.6931		585.971	2849.89	1720.38		585.971	198.525	201.34		585.971	198.525	201.34
										585.748	305.523	304.115		584.131	173.143	10.6714		584.131	2982.72	1732.91		584.131	216.781	208.335		584.131	216.781	208.335
										583.908	298.417	301.233		582.291	184.364	-16.2668		582.291	3148.63	1796.33		582.291	218.14	195.623		582.291	218.14	195.623
										582.066	309.61	339.164		580.449	180.102	7.42639		580.449	3292.57	1840.79		580.449	201.208	206.836		580.449	201.208	206.836
										580.227	316.578	285.623		578.607	180.063	19.8168		578.607	3414.21	1865.98		578.607	185.69	175.843		578.607	185.69	175.843
										578.385	330.575	294.001		576.768	164.552	64.5065		576.768	3596.84	1939.28		576.768	209.558	174.397		576.768	209.558	174.397
										576.543	303.781	323.471		574.926	179.984	10.7047		574.926	3786.28	1995.37		574.926	223.573	212.325		574.926	223.573	212.325
										574.701	338.866	307.933		573.082	181.35	4.67706		573.082	3950.43	1921.89		573.082	210.872	194.002		573.082	210.872	194.002
										572.859	313.488	306.459		571.24	164.444	-4.21167		571.24	4105.75	1896.26		571.24	215.042	199.582		571.24	215.042	199.582
										571.016	312.014	323.258		569.396	213.59	-6.12445		569.396	4252.53	1916.65		569.396	213.59	186.891		569.396	213.59	186.891
										569.174	297.894	302.109		567.553	191.065	12.9782		567.553	4405.91	1923.15		567.553	191.065	189.66		567.553	191.065	189.66
										567.33	323.116	297.828		565.709	188.214	9.53687		565.709	4533.1	1930.71		565.709	231.756	179.786		565.709	231.756	179.786
										565.486	325.854	334.281		563.865	178.342	29.9034		563.865	4542.69	1953.4		563.865	183.959	195.194		563.865	183.959	195.194
										563.641	310.336	296.293		562.02	178.303	26.3243		562.02	4619.21	1962.31		562.02	209.19	197.959		562.02	209.19	197.959
										561.797	287.805	310.267		560.174	197.915	8.63586		560.174	4755.33	1958.95		560.174	192.301	176.86		560.174	192.301	176.86
										559.951	287.741	294.759		558.328	168.401	17.5404		558.328	4772.31	1950.39		558.328	200.678	176.822		558.328	200.678	176.822
										558.105	308.728	282.065		556.482	178.186	26.3583		556.482	4784.85	1929.94		556.482	202.037	207.65		556.482	202.037	207.65
										556.26	314.272	307.257		554.637	180.952	-12.6075		554.637	4847.58	1868.17		554.637	200.59	209.007		554.637	200.59	209.007
										554.412	304.384	325.424		552.789	180.912	49.3269		552.789	4836.86	1816.19		552.789	221.582	199.144		552.789	221.582	199.144
										552.566	304.317	323.951		550.943	175.264	-3.83582		550.943	4766.79	1772.14		550.943	204.708	164.047		550.943	204.708	164.047
										550.719	308.457	298.642		549.096	200.458	10.2107		549.096	4661.98	1754.88		549.096	207.467	183.636		549.096	207.467	183.636
										548.871	304.183	322.406		547.246	192.005	22.7435		547.246	4535.53	1741		547.246	213.027	187.801		547.246	213.027	187.801
										547.023	327.941	309.722		545.398	184.957	8.53705		545.398	4352.86	1728.02		545.398	208.777	183.556		545.398	208.777	183.556
										545.174	297.044	295.643		543.549	177.912	29.2426		543.549	4195.58	1715.85		543.549	194.722	175.11		543.549	194.722	175.11
										543.326	316.59	315.19		541.701	191.878	-9.00635		541.701	4056.55	1704.28		541.701	201.682	187.677		541.701	201.682	187.677
										541.477	310.919	299.714		539.852	176.433	-10.9589		539.852	3889.1	1616.47		539.852	200.238	197.437		539.852	200.238	197.437
										539.627	322.052	309.45		538	191.794	30.3549		538	3741.7	1538.84		538	197.394	183.394		538	197.394	183.394
										537.777	291.183	306.582		536.15	197.35	14.1271		536.15	3653.88	1504.4		536.15	218.345	212.747		536.15	218.345	212.747
										535.926	302.316	319.111		534.299	170.72	11.7549		534.299	3529.77	1453.24		534.299	195.908	200.106		534.299	195.908	200.106
										534.074	320.44	310.645		532.447	188.869	31.6178		532.447	3383.19	1391.73		532.447	194.466	212.653		532.447	194.466	212.653
										532.225	303.582	283.996		530.596	166.448	31.7334		530.596	3182.41	1354.44		530.596	211.207	194.423		530.596	211.207	194.423
										530.371	297.92	313.306		528.744	195.778	37.2798		528.744	2997.16	1317.8		528.744	227.942	187.388		528.744	227.942	187.388
										528.52	283.871	331.416		526.893	180.356	0.71143		526.893	2850.76	1280.67		526.893	215.309	204.124		526.893	215.309	204.124
										526.668	322.955	301.984		525.039	173.327	32.4739		525.039	2719.13	1219.5		525.039	194.294	208.272		525.039	194.294	208.272
										524.814	301.917	308.906		523.186	174.687	36.0897		523.186	2595.08	1145.88		523.186	190.059	213.817		523.186	190.059	213.817
										522.961	303.248	306.043		521.332	184.429	24.1451		521.332	2460.95	1072.57		521.332	195.606	191.415		521.332	195.606	191.415
										521.107	321.344	310.167		519.479	192.769	-24.3098		519.479	2347.62	1003.09		519.479	196.96	212.326		519.479	196.96	212.326
										519.254	279.368	321.274		517.623	178.761	5.25806		517.623	2272.15	940.661		517.623	191.33	194.123		517.623	191.33	194.123
										517.398	317.013	326.789		515.768	182.911	-22.6458		515.768	2143.56	903.06		515.768	215.025	215.025		515.768	215.025	215.025
										515.543	296	300.189		513.912	184.266	-25.6294		513.912	1994.45	874.621		513.912	210.789	199.622		513.912	210.789	199.622
										513.688	342	305.706		512.057	178.643	-17.6735		512.057	1876.38	824.302		512.057	192.6	185.621		512.057	192.6	185.621
										511.832	309.826	284.705		510.201	186.976	-39.2582		510.201	1774.23	769.504		510.201	192.557	199.534		510.201	192.557	199.534
										509.977	280.456	315.339		508.344	212.045	-26.2043		508.344	1695.44	708.097		508.344	205.07	191.12		508.344	205.07	191.12
										508.119	305.504	285.974		506.488	191.078	-10.6146		506.488	1594.14	671.462		506.488	209.209	199.446		506.488	209.209	199.446
										506.262	301.253	311.016		504.631	203.585	-49.678		504.631	1489.06	639.178		504.631	224.502	200.797		504.631	224.502	200.797
										504.404	306.764	327.68		502.771	179.841	-20.6862		502.771	1413.27	576.274		502.771	225.846	189.599		502.771	225.846	189.599
										502.547	310.879	337.366		500.914	189.558	-60.2769		500.914	1336.94	524.792		500.914	204.889	186.77		500.914	204.889	186.77
										500.689	301.054	326.142		499.055	158.859	-40.2216		499.055	1259.98	486.75		499.055	192.303	186.729		499.055	192.303	186.729
										498.83	306.562	321.89							1182.62	477.171
																			1104.33	472.321
																			1021.79	458.023
																			953.938	431.976
																			899.708	395.091
																			852.698	376.066
																			798.841	362.012
																			718.544	356.009
																			653.449	354.388
																			599.135	355.877
																			588.563	326.418
																			574.521	291.39
																			545.971	247.832
																			535.963	237.706
																			535.796	245.361
																			542.74	267.977
																			510.516	301.064
																			415.533	305.672
																			326.841	210.942
																			325.391	213.582
																			371.042	268.783
																			351.904	216.786
																			339.518	183.62
																			344.393	195.654
																			300.199	192.89
																			229.427	182.117
																			225.957	194.955
[truncated: 892 more rows]

## Sheet: Figure3
Figure3a					Figure3b									Figure3c					Figure3d			Figure3e
	Contribution on GHG emission (%)					Pyrolysis (g)		AC-FJH (g)		DC-FJH (g)					Energy requirement (kWh/g graphene)		Energy requirement (kWh/g graphene)		Path A	18.729		FD	100	67.7425	62.9841	59.1099	58.541
	Pyrolytic volatiles release	Structure optimization	Carbon black utilization			Biochar	Bio-oil and bio-gas	Bio-gas	Preliminary	Loss1	FG	Loss2		1	0.000167079	1	0.60373		Path B	3.75		TA	100	74.6768	70.8933	69.0331	68.3558
Path A	66.4	9.74	12.3						FG					5.5	0.000167079	11.5	0.60373		Path C	2.68		FEP	100	78.4643	75.2741	74.7388	74.0005
Path B	41.1	53.8	3.73		Path A	-	-	4.67	1.21	3.61	1	0.21		6	0.07465	12	0.60376		Path D	2.61		MD	100	34.4207	26.2182	23.2818	22.987
Path C	21.8	77.6	1.97		Path B	2.29	3.26	1	1.29	0.21	1	0.29		11.5	0.07465	16	0.60376		Path E	2.6		PMF	100	74.8514	71.104	69.211	68.535
Path D	21.3	77.4			Path C	1.26	4.37	-	1.13	0.13	1	0.13		12	0.07487							POF	100	17.1538	6.42225	6.30696	6.24365
Path E	22.5	76.9			Path D	1.21	4.55	-	1.11	0.1	1	0.11		16	0.07487							WD	100	72.7273	68.1818	68.1818	68.1818
					Path E	1.2	5	-	1.05	0.15	1	0.05

## Sheet: Figure4
Figure4a				Figure4b			Figure4c
serial number	I2D/G			serial number	sp2/sp3		above		below
1	1.36636			1	4.49		1	76.1803	2	1.71264	0.00424	2	1.58322	0.00283	2	1.49694	0.00849	2	1.75578	0.00707	2	1.54008	0.00495	2	1.6911	0.000707107	2	1.71264	0.000707107	2	1.6911	0.00566	2	1.61517	0.00354	2	1.75578	0.00212	2	1.6911	0.00566	2	1.51848	0.02051	2	1.71533	0.00212	2	1.66354
2	1.27176			2	5.08		2	76.8706	4	3.25604	0.00566	4	3.141	0.000707107	4	3.1266	0.01061	4	3.34236	0.0198	4	2.93964	0.01697	4	3.2848	0.00141	4	3.25604	0.00495	4	3.35672	0.00636	4	3.22728	0.01909	4	2.83896	0	4	2.83896	0.01131	4	3.06908	0.00212	4	3.02592	0.00424	4	2.93964
3	0.95118			3	4.99		3	83.2565	6	4.83151	0.00354	6	4.7524	0.02121	6	4.27777	0.00636	6	4.13538	0.02616	6	4.72076	0.01414	6	5.03721	0.00424	6	4.94226	0.00707	6	4.78403	0.01273	6	4.49926	0.00778	6	4.32524	0.01202	6	4.59422	0.01131	6	4.34104	0.03111	6	5.03721	0.00919	6	4.83151
4	0.9289			4	4.71		4	74.7994	8	5.92315	0.01344	8	6.22376	0.0099	8	6.00226	0.01909	8	5.57511	0.0198	8	6.0181	0.01344	8	6.31871	0.00283	8	6.25539	0.00778	8	6.08137	0.00707	8	6.2396	0.00354	8	6.16048	0.00141	8	6.19212	0.01838	8	6.60348	0.01768	8	6.20796	0.00283	8	6.14464
5	0.9915			5	5.44		5	83.6016	10	7.61803	0.00283	10	7.68706	0.02616	10	8.32565	0.03465	10	7.47994	0.03606	10	8.36016	0.01838	10	8.80891	0.01131	10	8.53277	0.00141	10	8.56728	0.00424	10	8.46374	0.02121	10	7.94597	0.01202	10	8.23934	0.03606	10	8.3596	0.03536	10	8.25662	0.01131	10	7.98048
6	1.32283			6	4.83		6	88.0891
7	1.29953			7	5.51		7	85.3277
8	1.36734			8	5.42		8	85.6728
9	0.76226			9	4.83421		9	84.6374
10	0.7103			10	5.47897		10	79.4597
11	0.86269			11	5.34026		11	82.3934
12	0.82938			12	4.38163		12	83.596
13	0.73913			13	5.01446		13	82.5662
14	0.89935			14	4.34652		14	79.8048
15	0.88889			15	4.83694		15	85.1549
16	0.8183			16	5.15383		16	79.4597
Figure4d				Figure4e			Figure4f
	Climate change impact (g CO2e/g material)	Climate change impact (g CO2e/g material)		1	53.5
1	54.4			2	8
2	8.88
3	3.11	-0.55
4	1.9	-3.06
[truncated: 31 more columns]

## Sheet: Supplementary Figure 9
time (s)	visibility (m)	visibility (m)	visibility (m)	visibility (m)	visibility (m)	visibility (m)	visibility (m)
0	30	30	30	30	30	30	30
0.60288	30	30	30	30	30	30	30
1.20549	30	30	30	30	30	30	30
1.80389	30	30	30	30	30	30	30
2.40739	30	30	17.7984	22.8033	30	28.7751	22.2188
3.00161	30	29.2512	0.76992	1.26623	29.9906	6.73305	0.86556
3.60278	30	29.7359	0.74063	0.40361	8.33429	2.63589	0.52028
4.20155	30	15.9632	0.4988	0.32561	4.18819	1.56309	0.42945
4.80225	30	5.27349	0.44363	0.46138	2.05854	0.59509	0.26813
5.40032	28.501	3.60215	0.41246	0.38422	0.65925	0.3682	0.22793
6.00401	13.6626	1.97963	0.30795	0.12782	0.28456	0.36061	0.27989

## Sheet: Supplementary Figure 10
TG											DTG
temperature (°C)	weight (%)	temperature (°C)	weight (%)	temperature (°C)	weight (%)	temperature (°C)	weight (%)	temperature (°C)	weight (%)		temperature (°C)	derivate weight (%/°C)	temperature (°C)	derivate weight (%/°C)	temperature (°C)	derivate weight (%/°C)	temperature (°C)	derivate weight (%/°C)	temperature (°C)	derivate weight (%/°C)
32.994	99.8856	32.267	99.9456	33.192	99.9439	31.601	99.9377	33.071	99.9455		32.994	-0.42781	32.267	-0.09235	33.192	-0.12122	31.601	-0.07626	33.071	-0.14814
33.359	99.8693	32.672	99.9424	33.529	99.9425	32.11	99.9479	33.416	99.9362		33.359	-0.4199	32.672	-0.02545	33.529	-0.08766	32.11	-0.05203	33.416	-0.11642
33.664	99.8372	33.021	99.9454	33.809	99.938	32.566	99.9549	33.706	99.9281		33.664	-0.41301	33.021	-0.00693	33.809	-0.07763	32.566	-0.06595	33.706	-0.12838
33.96	99.7854	33.428	99.9506	34.076	99.9313	33.108	99.9414	33.989	99.9189		33.96	-0.40863	33.428	0.01994	34.076	-0.07707	33.108	-0.0812	33.989	-0.13884
34.357	99.7453	33.95	99.9544	34.437	99.9256	33.778	99.933	34.367	99.9051		34.357	-0.3957	33.95	0.02856	34.437	-0.07688	33.778	-0.0877	34.367	-0.1465
34.857	99.7053	34.579	99.9564	34.901	99.9198	34.551	99.9227	34.849	99.8883		34.857	-0.40205	34.579	0.02809	34.901	-0.08291	34.551	-0.09421	34.849	-0.16034
35.478	99.6662	35.332	99.9579	35.486	99.9126	35.429	99.9104	35.452	99.8706		35.478	-0.39918	35.332	0.02524	35.486	-0.09014	35.429	-0.10312	35.452	-0.17515
36.23	99.626	36.187	99.9597	36.202	99.9047	36.405	99.8979	36.185	99.8544		36.23	-0.41228	36.187	0.02556	36.202	-0.09711	36.405	-0.11564	36.185	-0.18676
37.096	99.5884	37.146	99.9622	37.038	99.8974	37.452	99.8884	37.033	99.8374		37.096	-0.44402	37.146	0.02942	37.038	-0.10271	37.452	-0.12406	37.033	-0.19947
38.066	99.5579	38.192	99.9656	37.992	99.8894	38.561	99.8748	37.997	99.819		38.066	-0.46949	38.192	0.03371	37.992	-0.10699	38.561	-0.13173	37.997	-0.21272
39.127	99.5168	39.31	99.9697	39.038	99.8786	39.711	99.8613	39.05	99.7987		39.127	-0.5168	39.31	0.03483	39.038	-0.11116	39.711	-0.13693	39.05	-0.22561
40.261	99.4716	40.471	99.9741	40.164	99.8668	40.882	99.8499	40.174	99.7729		40.261	-0.55107	40.471	0.03126	40.164	-0.11484	40.882	-0.14251	40.174	-0.23761
41.442	99.4129	41.666	99.9781	41.337	99.8538	42.063	99.8326	41.35	99.7465		41.442	-0.58289	41.666	0.02437	41.337	-0.11806	42.063	-0.1457	41.35	-0.2463
42.656	99.3665	42.877	99.9807	42.551	99.84	43.24	99.8178	42.563	99.7202		42.656	-0.6247	42.877	0.01602	42.551	-0.11973	43.24	-0.1503	42.563	-0.25395
43.884	99.3084	44.089	99.9811	43.781	99.8257	44.406	99.796	43.794	99.6947		43.884	-0.65862	44.089	0.00577	43.781	-0.12119	44.406	-0.15294	43.794	-0.26517
45.106	99.2423	45.293	99.9803	45.013	99.8109	45.559	99.7776	45.026	99.6666		45.106	-0.66608	45.293	-0.00745	45.013	-0.12261	45.559	-0.15628	45.026	-0.27724
46.32	99.1353	46.476	99.9793	46.238	99.796	46.679	99.7574	46.249	99.6366		46.32	-0.69907	46.476	-0.02218	46.238	-0.12399	46.679	-0.15736	46.249	-0.28836
47.508	99.0444	47.64	99.9775	47.44	99.7814	47.776	99.7395	47.449	99.6064		47.508	-0.74984	47.64	-0.0356	47.44	-0.12543	47.776	-0.15962	47.449	-0.29826
48.674	98.9648	48.774	99.9737	48.619	99.7671	48.849	99.7244	48.624	99.5741		48.674	-0.77852	48.774	-0.04668	48.619	-0.1269	48.849	-0.16123	48.624	-0.3058
49.81	98.8784	49.876	99.9674	49.765	99.7523	49.901	99.6976	49.773	99.54		49.81	-0.8136	49.876	-0.05594	49.765	-0.12835	49.901	-0.16105	49.773	-0.31384
50.914	98.7827	50.951	99.9598	50.881	99.7371	50.932	99.6769	50.887	99.5058		50.914	-0.82753	50.951	-0.06366	50.881	-0.12975	50.932	-0.16102	50.887	-0.32262
51.986	98.7453	52.003	99.9522	51.964	99.7218	51.944	99.6629	51.967	99.4691		51.986	-0.84347	52.003	-0.0699	51.964	-0.13114	51.944	-0.16342	51.967	-0.3313
53.03	98.677	53.03	99.9456	53.019	99.7062	52.943	99.6431	53.018	99.4319		53.03	-0.82996	53.03	-0.07436	53.019	-0.1324	52.943	-0.16171	53.018	-0.33877
54.055	98.5741	54.033	99.9392	54.049	99.6907	53.932	99.6195	54.048	99.3953		54.055	-0.81935	54.033	-0.07598	54.049	-0.13328	53.932	-0.16164	54.048	-0.34482
55.056	98.475	55.023	99.9317	55.05	99.6751	54.911	99.6019	55.054	99.3608		55.056	-0.82874	55.023	-0.07519	55.05	-0.13396	54.911	-0.16066	55.054	-0.34913
56.042	98.3927	55.998	99.9228	56.041	99.6594	55.884	99.5841	56.044	99.3241		56.042	-0.81873	55.998	-0.0748	56.041	-0.13442	55.884	-0.16084	56.044	-0.35377
57.016	98.2976	56.969	99.9142	57.018	99.6449	56.859	99.5603	57.019	99.2857		57.016	-0.81347	56.969	-0.07611	57.018	-0.13286	56.859	-0.15979	57.019	-0.35868
57.981	98.2332	57.936	99.9071	57.985	99.6312	57.834	99.5411	57.984	99.2477		57.981	-0.83262	57.936	-0.07737	57.985	-0.1345	57.834	-0.16077	57.984	-0.36365
58.944	98.1466	58.9	99.9007	58.948	99.6171	58.811	99.5268	58.945	99.2092		58.944	-0.83737	58.9	-0.07776	58.948	-0.13658	58.811	-0.16626	58.945	-0.36666
59.905	98.0549	59.864	99.8935	59.911	99.6028	59.79	99.5038	59.903	99.17		59.905	-0.81609	59.864	-0.07899	59.911	-0.13786	59.79	-0.16755	59.903	-0.36834
60.869	97.9691	60.828	99.8853	60.871	99.5884	60.774	99.4807	60.865	99.1317		60.869	-0.78193	60.828	-0.08149	60.871	-0.13919	60.774	-0.16798	60.865	-0.36932
61.837	97.8965	61.798	99.8762	61.837	99.574	61.761	99.4625	61.832	99.0942		61.837	-0.77202	61.798	-0.0829	61.837	-0.14052	61.761	-0.16878	61.832	-0.37011
62.808	97.8213	62.772	99.8668	62.803	99.5595	62.751	99.4496	62.798	99.0566		62.808	-0.74891	62.772	-0.08162	62.803	-0.14162	62.751	-0.16853	62.798	-0.36983
63.79	97.7362	63.753	99.8581	63.776	99.5448	63.747	99.4282	63.772	99.0175		63.79	-0.74268	63.753	-0.07849	63.776	-0.14247	63.747	-0.16836	63.772	-0.36865
64.767	97.669	64.742	99.8508	64.751	99.5299	64.746	99.4032	64.746	98.9785		64.767	-0.71741	64.742	-0.07507	64.751	-0.14337	64.746	-0.16875	64.746	-0.36594
65.76	97.5994	65.727	99.8445	65.739	99.5148	65.748	99.3888	65.728	98.9406		65.76	-0.6919	65.727	-0.07332	65.739	-0.14427	65.748	-0.16874	65.728	-0.36322
66.746	97.5325	66.724	99.8382	66.724	99.4995	66.748	99.3711	66.722	98.9042		66.746	-0.66898	66.724	-0.07592	66.724	-0.14461	66.748	-0.16891	66.722	-0.36105
67.747	97.4667	67.722	99.8313	67.716	99.4841	67.753	99.3498	67.716	98.8662		67.747	-0.64747	67.722	-0.0836	67.716	-0.14464	67.753	-0.16823	67.716	-0.35846
68.745	97.394	68.728	99.823	68.719	99.4686	68.756	99.3338	68.714	98.8281		68.745	-0.63766	68.728	-0.09347	68.719	-0.14443	68.756	-0.16799	68.714	-0.35434
69.75	97.3389	69.731	99.8127	69.718	99.453	69.76	99.3201	69.715	98.7893		69.75	-0.61014	69.731	-0.10166	69.718	-0.14396	69.76	-0.16725	69.715	-0.3495
70.756	97.2875	70.733	99.8007	70.724	99.4372	70.764	99.3063	70.717	98.751		70.756	-0.59025	70.733	-0.10521	70.724	-0.14334	70.764	-0.1647	70.717	-0.34441
71.761	97.2248	71.742	99.7884	71.73	99.4214	71.771	99.287	71.731	98.7153		71.761	-0.57789	71.742	-0.10151	71.73	-0.14256	71.771	-0.16272	71.731	-0.33914
72.768	97.1722	72.751	99.7771	72.736	99.4055	72.775	99.2666	72.737	98.6814		72.768	-0.54688	72.751	-0.08975	72.736	-0.14171	72.775	-0.16093	72.737	-0.33357
73.775	97.1154	73.757	99.768	73.749	99.3894	73.778	99.2442	73.748	98.6479		73.775	-0.52693	73.757	-0.07283	73.749	-0.14085	73.778	-0.15889	73.748	-0.32809
74.782	97.0593	74.765	99.7618	74.757	99.3733	74.783	99.2357	74.754	98.6133		74.782	-0.49839	74.765	-0.05552	74.757	-0.13998	74.783	-0.1581	74.754	-0.32225
75.788	97.007	75.772	99.7587	75.761	99.3574	75.787	99.2204	75.76	98.5801		75.788	-0.48317	75.772	-0.04197	75.761	-0.139	75.787	-0.15586	75.76	-0.31594
76.796	96.9602	76.774	99.757	76.77	99.3419	76.791	99.202	76.767	98.5491		76.796	-0.47193	76.774	-0.03533	76.77	-0.13787	76.791	-0.15342	76.767	-0.30865
77.803	96.9099	77.783	99.7552	77.776	99.3267	77.789	99.1869	77.774	98.519		77.803	-0.4486	77.783	-0.03581	77.776	-0.13667	77.789	-0.15047	77.774	-0.30147
78.81	96.8717	78.786	99.7521	78.778	99.3116	78.789	99.1752	78.781	98.4886		78.81	-0.42762	78.786	-0.03823	78.778	-0.13544	78.789	-0.14936	78.781	-0.29472
79.811	96.8393	79.79	99.747	79.785	99.2967	79.793	99.1603	79.786	98.4584		79.811	-0.40214	79.79	-0.03641	79.785	-0.13422	79.793	-0.14659	79.786	-0.28772
80.815	96.799	80.789	99.7404	80.788	99.2819	80.794	99.1418	80.789	98.4308		80.815	-0.38019	80.789	-0.02994	80.788	-0.13297	80.794	-0.14361	80.789	-0.27995
81.816	96.7612	81.793	99.7357	81.791	99.2675	81.794	99.1272	81.79	98.4043		81.816	-0.35893	81.793	-0.02206	81.791	-0.13168	81.794	-0.14143	81.79	-0.27184
82.817	96.7214	82.792	99.735	82.791	99.2533	82.797	99.1122	82.79	98.3784		82.817	-0.33899	82.792	-0.01325	82.791	-0.13048	82.797	-0.13848	82.79	-0.2629
83.821	96.687	83.794	99.7371	83.795	99.2394	83.793	99.0994	83.794	98.3536		83.821	-0.31725	83.794	-0.0019	83.795	-0.12952	83.793	-0.13576	83.794	-0.25425
84.819	96.6572	84.794	99.7388	84.799	99.2258	84.798	99.0882	84.795	98.3282		84.819	-0.29856	84.794	0.01006	84.799	-0.12849	84.798	-0.1331	84.795	-0.24661
85.816	96.6351	85.798	99.7391	85.799	99.2123	85.798	99.0719	85.796	98.3034		85.816	-0.29056	85.798	0.0172	85.799	-0.1274	85.798	-0.13062	85.796	-0.23905
86.814	96.6035	86.797	99.7394	86.803	99.1992	86.802	99.0557	86.795	98.2798		86.814	-0.27385	86.797	0.0167	86.803	-0.12626	86.802	-0.12722	86.795	-0.23086
87.817	96.5775	87.797	99.7418	87.802	99.1865	87.804	99.0432	87.8	98.2574		87.817	-0.25183	87.797	0.01237	87.802	-0.12509	87.804	-0.12402	87.8	-0.22222
88.815	96.5536	88.8	99.7453	88.798	99.1739	88.806	99.0308	88.797	98.236		88.815	-0.23344	88.8	0.01169	88.798	-0.12387	88.806	-0.12328	88.797	-0.21417
89.816	96.5319	89.799	99.7471	89.8	99.1616	89.804	99.022	89.799	98.2154		89.816	-0.21903	89.799	0.01721	89.8	-0.12258	89.804	-0.12061	89.799	-0.20676
90.818	96.5083	90.796	99.7463	90.8	99.1493	90.803	99.0066	90.801	98.195		90.818	-0.20554	90.796	0.02456	90.8	-0.12122	90.803	-0.11659	90.801	-0.19917
91.815	96.4908	91.795	99.7461	91.799	99.1371	91.804	98.9943	91.799	98.1752		91.815	-0.20292	91.795	0.03072	91.799	-0.11981	91.804	-0.11445	91.799	-0.19087
92.816	96.4716	92.801	99.7497	92.798	99.1251	92.802	98.9826	92.796	98.1564		92.816	-0.196	92.801	0.03772	92.798	-0.11832	92.802	-0.11221	92.796	-0.18285
93.815	96.4581	93.804	99.7564	93.798	99.1132	93.806	98.9687	93.796	98.1382		93.815	-0.19169	93.804	0.04627	93.798	-0.11676	93.806	-0.10953	93.796	-0.17596
94.818	96.4411	94.806	99.7637	94.798	99.1016	94.81	98.9584	94.797	98.1213		94.818	-0.18625	94.806	0.05103	94.798	-0.11514	94.81	-0.10651	94.797	-0.16945
95.818	96.428	95.809	99.7698	95.802	99.0904	95.81	98.9473	95.8	98.1054		95.818	-0.18088	95.809	0.04659	95.802	-0.11347	95.81	-0.1043	95.8	-0.16335
96.82	96.4093	96.804	99.7743	96.807	99.0794	96.811	98.9391	96.804	98.0896		96.82	-0.16881	96.804	0.03512	96.807	-0.11177	96.811	-0.102	96.804	-0.15723
97.821	96.3886	97.806	99.7769	97.808	99.0687	97.813	98.9298	97.804	98.074		97.821	-0.15841	97.806	0.02364	97.808	-0.11007	97.813	-0.09964	97.804	-0.15081
98.83	96.3738	98.807	99.7777	98.809	99.0582	98.815	98.9203	98.811	98.0602		98.83	-0.1451	98.807	0.01565	98.809	-0.10833	98.815	-0.09689	98.811	-0.14454
99.825	96.3501	99.805	99.7775	99.811	99.048	99.817	98.9146	99.809	98.0475		99.825	-0.13574	99.805	0.01029	99.811	-0.10659	99.817	-0.09308	99.809	-0.13854
100.827	96.3324	100.81	99.7778	100.815	99.0381	100.821	98.9006	100.811	98.0352		100.827	-0.1326	100.81	0.00732	100.815	-0.10486	100.821	-0.09185	100.811	-0.13288
101.831	96.315	101.808	99.7791	101.815	99.0285	101.825	98.8884	101.812	98.0231		101.831	-0.13591	101.808	0.00682	101.815	-0.10317	101.825	-0.08955	101.812	-0.12789
102.835	96.3055	102.808	99.7804	102.815	99.0193	102.828	98.88	102.813	98.0116		102.835	-0.12928	102.808	0.00527	102.815	-0.10158	102.828	-0.08724	102.813	-0.12323
103.833	96.2983	103.811	99.7813	103.816	99.0103	103.829	98.8754	103.817	98.0011		103.833	-0.12001	103.811	-0.00197	103.816	-0.10006	103.829	-0.08385	103.817	-0.11827
104.834	96.293	104.816	99.7819	104.817	99.0012	104.828	98.8674	104.816	97.9919		104.834	-0.12091	104.816	-0.01439	104.817	-0.09861	104.828	-0.08257	104.816	-0.1138
105.835	96.2918	105.82	99.7807	105.817	98.9922	105.828	98.8557	105.818	97.9826		105.835	-0.11238	105.82	-0.02894	105.817	-0.09717	105.828	-0.07998	105.818	-0.10932
106.833	96.2809	106.821	99.7767	106.818	98.9831	106.828	98.853	106.816	97.9731		106.833	-0.10905	106.821	-0.04564	106.818	-0.0958	106.828	-0.07831	106.816	-0.10456
107.832	96.2643	107.824	99.7705	107.821	98.9742	107.828	98.8452	107.817	97.9632		107.832	-0.10185	107.824	-0.06244	107.821	-0.09452	107.828	-0.07535	107.817	-0.09998
108.834	96.2572	108.824	99.7631	108.82	98.9654	108.826	98.8426	108.816	97.9534		108.834	-0.09993	108.824	-0.07018	108.82	-0.09332	108.826	-0.07198	108.816	-0.09556
109.832	96.2487	109.823	99.7539	109.822	98.9567	109.829	98.8365	109.812	97.9441		109.832	-0.09542	109.823	-0.06128	109.822	-0.09213	109.829	-0.06935	109.812	-0.09075
110.832	96.2379	110.82	99.7443	110.817	98.9481	110.828	98.8341	110.813	97.9352		110.832	-0.0948	110.82	-0.03703	110.817	-0.09097	110.828	-0.06687	110.813	-0.08632
111.835	96.2255	111.818	99.7383	111.82	98.9396	111.828	98.8266	111.816	97.9268		111.835	-0.10004	111.818	-0.00244	111.82	-0.08984	111.828	-0.06351	111.816	-0.08314
112.835	96.2054	112.821	99.7396	112.82	98.9312	112.827	98.8226	112.814	97.919		112.835	-0.09459	112.821	0.03829	112.82	-0.08883	112.827	-0.06058	112.814	-0.08029
113.837	96.1913	113.82	99.748	113.82	98.9229	113.831	98.8169	113.814	97.9113		113.837	-0.08963	113.82	0.08009	113.82	-0.08796	113.831	-0.05885	113.814	-0.07734
114.831	96.1815	114.821	99.7614	114.818	98.9148	114.831	98.8096	114.812	97.9026		114.831	-0.0777	114.821	0.11683	114.818	-0.08713	114.831	-0.05664	114.812	-0.07442
115.833	96.1808	115.819	99.7769	115.816	98.9069	115.832	98.8007	115.812	97.8942		115.833	-0.07244	115.819	0.14432	115.816	-0.08629	115.832	-0.05428	115.812	-0.07181
116.835	96.1787	116.816	99.7926	116.817	98.8991	116.832	98.7987	116.812	97.8864		116.835	-0.06306	116.816	0.16114	116.817	-0.08543	116.832	-0.05209	116.812	-0.06975
117.835	96.1708	117.817	99.8087	117.814	98.8915	117.832	98.7918	117.812	97.8784		117.835	-0.05168	117.817	0.16729	117.814	-0.08455	117.832	-0.05061	117.812	-0.06821
118.834	96.1671	118.817	99.8264	118.815	98.884	118.833	98.7883	118.814	97.8714		118.834	-0.03289	118.817	0.16392	118.815	-0.0836	118.833	-0.0474	118.814	-0.06645
119.83	96.1594	119.818	99.8447	119.817	98.8768	119.831	98.7816	119.816	97.866		119.83	-0.02058	119.818	0.15217	119.817	-0.08261	119.831	-0.04405	119.816	-0.06522
120.83	96.1573	120.816	99.8619	120.818	98.8697	120.833	98.7748	120.816	97.8611		120.83	-0.000497081	120.816	0.13246	120.818	-0.08162	120.833	-0.043	120.816	-0.06383
121.828	96.1578	121.815	99.8755	121.815	98.8628	121.83	98.7785	121.818	97.8567		121.828	0.01317	121.815	0.10722	121.815	-0.08066	121.83	-0.04128	121.818	-0.06248
122.828	96.1599	122.818	99.8841	122.818	98.8561	122.827	98.7736	122.818	97.8535		122.828	0.01874	122.818	0.08144	122.818	-0.07965	122.827	-0.03872	122.818	-0.06203
123.828	96.1602	123.818	99.8884	123.817	98.8493	123.83	98.7703	123.815	97.8491		123.828	0.02104	123.818	0.05952	123.817	-0.07859	123.83	-0.03741	123.815	-0.06092
124.831	96.1625	124.816	99.8907	124.817	98.8425	124.827	98.764	124.818	97.8435		124.831	0.02833	124.816	0.04308	124.817	-0.07757	124.827	-0.03622	124.818	-0.05949
125.833	96.1669	125.821	99.8935	125.816	98.8356	125.829	98.759	125.817	97.8385		125.833	0.03385	125.821	0.03149	125.816	-0.07654	125.829	-0.03423	125.817	-0.05836
126.834	96.1774	126.821	99.8974	126.818	98.8286	126.831	98.7578	126.82	97.8338		126.834	0.04185	126.821	0.02307	126.818	-0.07553	126.831	-0.03165	126.82	-0.05686
127.831	96.1918	127.821	99.9011	127.818	98.8215	127.829	98.755	127.818	97.8293		127.831	0.04312	127.821	0.01631	127.818	-0.07454	127.829	-0.02957	127.818	-0.05471
128.831	96.2004	128.824	99.903	128.821	98.8143	128.828	98.7488	128.821	97.8245		128.831	0.03143	128.824	0.01086	128.821	-0.07352	128.828	-0.02787	128.821	-0.05272
129.833	96.2031	129.821	99.9023	129.823	98.807	129.827	98.7495	129.82	97.8197		129.833	0.01335	129.821	0.00677	129.823	-0.07251	129.827	-0.02564	129.82	-0.05072
130.835	96.202	130.825	99.9005	130.826	98.7996	130.83	98.7486	130.818	97.8143		130.835	-9.20316e-05	130.825	0.00419	130.826	-0.07143	130.83	-0.02469	130.818	-0.04884
131.836	96.2029	131.829	99.8999	131.826	98.7922	131.827	98.7442	131.82	97.8094		131.836	-0.00409	131.829	0.00395	131.826	-0.07025	131.827	-0.02188	131.82	-0.0478
132.835	96.2059	132.83	99.9013	132.825	98.7846	132.828	98.7381	132.82	97.8027		132.835	-0.00273	132.83	0.00612	132.825	-0.06902	132.828	-0.02197	132.82	-0.04682
133.835	96.2128	133.827	99.9035	133.826	98.7768	133.829	98.7356	133.818	97.7966		133.835	-0.00264	133.827	0.00785	133.826	-0.06773	133.829	-0.02022	133.818	-0.04609
134.838	96.1963	134.828	99.9053	134.827	98.769	134.833	98.7381	134.822	97.7899		134.838	-0.00528	134.828	0.00491	134.827	-0.06643	134.833	-0.01941	134.822	-0.04512
135.84	96.1817	135.827	99.906	135.83	98.7612	135.832	98.7375	135.826	97.782		135.84	-0.00709	135.827	-0.00424	135.83	-0.06509	135.832	-0.01815	135.826	-0.04415
136.841	96.1674	136.83	99.9054	136.829	98.7536	136.833	98.7404	136.828	97.7767		136.841	-0.00775	136.83	-0.01749	136.829	-0.06371	136.833	-0.01678	136.828	-0.04303
137.842	96.1745	137.834	99.903	137.832	98.746	137.833	98.7414	137.831	97.7719		137.842	-0.00966	137.834	-0.03234	137.832	-0.06224	137.833	-0.01554	137.831	-0.04162
138.844	96.1797	138.833	99.8988	138.832	98.7382	138.838	98.7408	138.829	97.7671		138.844	-0.01006	138.833	-0.04803	138.832	-0.0607	138.838	-0.01463	138.829	-0.04051
139.849	96.1868	139.834	99.8931	139.833	98.73	139.837	98.7368	139.833	97.7635		139.849	-0.01115	139.834	-0.06395	139.833	-0.05918	139.837	-0.01359	139.833	-0.0392
140.846	96.1922	140.834	99.8859	140.835	98.7218	140.838	98.7363	140.832	97.7601		140.846	-0.01284	140.834	-0.07882	140.835	-0.05766	140.838	-0.01222	140.832	-0.03785
141.849	96.1937	141.831	99.8772	141.834	98.7137	141.844	98.7392	141.836	97.757		141.849	-0.01642	141.831	-0.091	141.834	-0.05609	141.844	-0.00941	141.836	-0.03632
142.849	96.1912	142.834	99.867	142.835	98.7058	142.84	98.7373	142.836	97.7544		142.849	-0.00411	142.834	-0.09855	142.835	-0.05449	142.84	-0.00855	142.836	-0.03453
143.852	96.1908	143.835	99.8557	143.836	98.6982	143.848	98.7332	143.838	97.7509		143.852	-0.00952	143.835	-0.09946	143.836	-0.05289	143.848	-0.00816	143.838	-0.03169
144.853	96.1924	144.833	99.8441	144.836	98.691	144.843	98.7383	144.836	97.7473		144.853	-0.01002	144.833	-0.09314	144.836	-0.05129	144.843	-0.00683	144.836	-0.0284
145.852	96.192	145.834	99.8338	145.835	98.6842	145.844	98.7396	145.834	97.7447		145.852	-0.02224	145.834	-0.08152	145.835	-0.04972	145.844	-0.00583	145.834	-0.02433
146.853	96.1878	146.838	99.8261	146.836	98.6776	146.848	98.7375	146.836	97.7418		146.853	-0.02842	146.838	-0.06789	146.836	-0.04818	146.848	-0.0038	146.836	-0.02098
147.853	96.1779	147.838	99.8212	147.837	98.6713	147.845	98.7357	147.837	97.7405		147.853	-0.02823	147.838	-0.05492	147.837	-0.04664	147.845	-0.00385	147.837	-0.01795
148.852	96.1658	148.837	99.818	148.837	98.6654	148.848	98.7371	148.838	97.7394		148.852	-0.02579	148.837	-0.04305	148.837	-0.04509	148.848	-0.00262	148.838	-0.01767
149.853	96.1636	149.838	99.815	149.836	98.6601	149.848	98.7369	149.838	97.7376		149.853	-0.02158	149.838	-0.03016	149.836	-0.0435	149.848	-0.00154	149.838	-0.02039
150.852	96.1613	150.841	99.8113	150.838	98.6549	150.85	98.7332	150.839	97.7355		150.852	-0.01693	150.841	-0.01491	150.838	-0.04187	150.85	-0.000375977	150.839	-0.02365
151.851	96.1612	151.84	99.808	151.838	98.6499	151.852	98.7348	151.84	97.7336		151.851	-0.01389	151.84	0.00139	151.838	-0.04019	151.852	0.0005004	151.84	-0.02759
152.856	96.155	152.844	99.8079	152.843	98.6451	152.85	98.7415	152.838	97.7324		152.856	-0.01248	152.844	0.01822	152.843	-0.0384	152.85	0.00147	152.838	-0.03228
153.857	96.1549	153.843	99.8121	153.842	98.6406	153.851	98.7379	153.842	97.7312		153.857	-0.0047	153.843	0.03747	153.842	-0.0365	153.851	0.00127	153.842	-0.03686
154.86	96.1605	154.844	99.8188	154.844	98.6365	154.85	98.736	154.84	97.7305		154.86	0.01187	154.844	0.05719	154.844	-0.03453	154.85	0.00237	154.84	-0.04149
155.857	96.1645	155.847	99.8259	155.841	98.6327	155.852	98.7393	155.841	97.7305		155.857	0.01646	155.847	0.06878	155.841	-0.0325	155.852	0.00281	155.841	-0.0465
156.856	96.1703	156.845	99.8338	156.842	98.6292	156.849	98.741	156.842	97.733		156.856	0.01707	156.845	0.06682	156.842	-0.03045	156.849	0.00289	156.842	-0.05163
157.853	96.172	157.842	99.8425	157.842	98.6262	157.85	98.7443	157.841	97.7362		157.853	0.01682	157.842	0.05557	157.842	-0.02839	157.85	0.00399	157.841	-0.0574
158.858	96.1698	158.843	99.8494	158.841	98.6236	158.853	98.739	158.838	97.7397		158.858	0.01978	158.843	0.04127	158.841	-0.02627	158.853	0.00519	158.838	-0.06321
159.858	96.1775	159.84	99.8524	159.839	98.6213	159.853	98.7406	159.84	97.7421		159.858	0.01789	159.84	0.0253	159.839	-0.02408	159.853	0.00624	159.84	-0.06893
160.858	96.1795	160.842	99.8522	160.844	98.6192	160.855	98.7406	160.838	97.7414		160.858	0.01683	160.842	0.00878	160.844	-0.02181	160.855	0.00615	160.838	-0.07346
161.854	96.1833	161.84	99.8507	161.841	98.6175	161.851	98.7423	161.842	97.7329		161.854	0.0155	161.84	-0.0027	161.841	-0.01954	161.851	0.00603	161.842	-0.07481
162.852	96.1833	162.844	99.849	162.845	98.616	162.853	98.7456	162.84	97.7208		162.852	0.0143	162.844	-0.00415	162.845	-0.0173	162.853	0.00528	162.84	-0.07505
163.852	96.1831	163.84	99.8476	163.843	98.6151	163.85	98.7456	163.84	97.7072		163.852	0.01336	163.84	0.00252	163.843	-0.01509	163.85	0.00542	163.84	-0.07461
164.851	96.1771	164.841	99.8476	164.844	98.6146	164.846	98.7472	164.839	97.6921		164.851	0.0132	164.841	0.01115	164.844	-0.01285	164.846	0.00503	164.839	-0.07385
165.849	96.1788	165.84	99.8497	165.844	98.6142	165.848	98.7453	165.841	97.6769		165.849	0.0124	165.84	0.01798	165.844	-0.0105	165.848	0.00622	165.841	-0.07347
166.847	96.1788	166.839	99.8537	166.841	98.614	166.852	98.7469	166.839	97.662		166.847	0.00844	166.839	0.02337	166.841	-0.00806	166.852	0.00622	166.839	-0.07295
167.85	96.1825	167.842	99.8575	167.839	98.6142	167.853	98.7502	167.84	97.647		167.85	0.01777	167.842	0.02768	167.839	-0.00567	167.853	0.00648	167.84	-0.07304
168.848	96.1824	168.843	99.8599	168.841	98.6148	168.853	98.7553	168.839	97.6314		168.848	0.02581	168.843	0.02898	168.841	-0.00337	168.853	0.00628	168.839	-0.07374
169.851	96.1841	169.842	99.8617	169.842	98.6154	169.848	98.7535	169.838	97.614		169.851	0.02717	169.842	0.02598	169.842	-0.00114	169.848	0.00665	169.838	-0.07525
170.85	96.1898	170.841	99.8642	170.841	98.6162	170.848	98.7498	170.84	97.5961		170.85	0.03327	170.841	0.01982	170.841	0.000918215	170.848	0.00585	170.84	-0.07721
171.853	96.1934	171.839	99.8671	171.84	98.6172	171.849	98.7513	171.841	97.5785		171.853	0.03272	171.839	0.01105	171.84	0.00281	171.849	0.00521	171.841	-0.0792
172.855	96.1931	172.839	99.8693	172.84	98.6182	172.849	98.7528	172.842	97.5617		172.855	0.03202	172.839	-0.00219	172.84	0.00456	172.849	0.00571	172.842	-0.08094
173.856	96.2008	173.841	99.8694	173.841	98.6193	173.849	98.7578	173.844	97.5512		173.856	0.03204	173.841	-0.02097	173.841	0.00624	173.849	0.005	173.844	-0.08104
174.857	96.2142	174.842	99.8666	174.842	98.6206	174.854	98.7593	174.844	97.547		174.857	0.03004	174.842	-0.04361	174.842	0.00776	174.854	0.00545	174.844	-0.07817
175.858	96.2237	175.841	99.8606	175.841	98.6221	175.852	98.7625	175.845	97.545		175.858	0.02576	175.841	-0.06755	175.841	0.00905	175.852	0.00541	175.845	-0.07452
176.858	96.2195	176.84	99.8517	176.844	98.6238	176.851	98.764	176.843	97.5443		176.858	0.02293	176.84	-0.09125	176.844	0.0102	176.851	0.00591	176.843	-0.07029
177.859	96.2211	177.841	99.841	177.84	98.6257	177.851	98.7637	177.842	97.5447		177.859	0.01593	177.841	-0.1138	177.84	0.01131	177.851	0.00678	177.842	-0.06607
178.858	96.2188	178.84	99.8287	178.843	98.6281	178.851	98.7651	178.842	97.5446		178.858	0.01192	178.84	-0.13478	178.843	0.01227	178.851	0.0057	178.842	-0.06195
179.859	96.2203	179.842	99.8146	179.845	98.6308	179.853	98.7629	179.842	97.5444		179.859	0.00739	179.842	-0.15457	179.845	0.01313	179.853	0.00668	179.842	-0.05771
180.859	96.2218	180.843	99.7983	180.843	98.634	180.853	98.7608	180.844	97.5436		180.859	-0.00926	180.843	-0.17337	180.843	0.01379	180.853	0.00675	180.844	-0.05324
181.858	96.2155	181.844	99.7797	181.842	98.6373	181.853	98.7639	181.847	97.5423		181.858	-0.017	181.844	-0.19007	181.842	0.01428	181.853	0.00777	181.847	-0.04841
182.857	96.2111	182.843	99.759	182.845	98.6407	182.854	98.7652	182.848	97.541		182.857	-0.00947	182.843	-0.20281	182.845	0.01463	182.854	0.00653	182.848	-0.04282
183.862	96.2162	183.842	99.7369	183.845	98.6441	183.852	98.7647	183.847	97.5394		183.862	-0.00894	183.842	-0.21041	183.845	0.01481	183.852	0.00695	183.847	-0.0369
184.862	96.2078	184.846	99.7146	184.844	98.6476	184.855	98.7676	184.848	97.5376		184.862	0.000802914	184.846	-0.21261	184.844	0.01481	184.855	0.00729	184.848	-0.03083
185.864	96.2032	185.846	99.6928	185.848	98.6514	185.853	98.7687	185.845	97.5351		185.864	0.00609	185.846	-0.2084	185.848	0.01472	185.853	0.008	185.845	-0.0257
186.865	96.1967	186.849	99.6719	186.847	98.6554	186.855	98.7698	186.846	97.5325		186.865	0.00284	186.849	-0.19489	186.847	0.01449	186.855	0.00753	186.846	-0.02377
187.863	96.198	187.849	99.652	187.847	98.6595	187.855	98.7691	187.844	97.5298		187.863	0.00252	187.849	-0.16972	187.847	0.01418	187.855	0.00639	187.844	-0.02606
188.866	96.2068	188.85	99.6338	188.847	98.6636	188.854	98.7684	188.844	97.5268		188.866	0.00984	188.85	-0.13483	188.847	0.01376	188.854	0.00652	188.844	-0.0318
189.866	96.206	189.85	99.6198	189.848	98.6677	189.856	98.7659	189.849	97.5234		189.866	0.0029	189.85	-0.09616	189.848	0.01314	189.856	0.00599	189.849	-0.03755
190.865	96.2188	190.85	99.6125	190.852	98.6717	190.853	98.7669	190.852	97.5188		190.865	0.00211	190.85	-0.05814	190.852	0.01232	190.853	0.0059	190.852	-0.0422
191.868	96.2256	191.85	99.6117	191.852	98.6759	191.858	98.7711	191.849	97.5142		191.868	0.00262	191.85	-0.02154	191.852	0.01137	191.858	0.00581	191.849	-0.04871
192.863	96.2266	192.851	99.6142	192.848	98.6804	192.86	98.7684	192.849	97.5104		192.863	0.00867	192.851	0.01172	192.848	0.01035	192.86	0.00485	192.849	-0.0565
193.862	96.2197	193.851	99.6173	193.85	98.6849	193.861	98.7727	193.852	97.5067		193.862	0.0201	193.851	0.0375	193.85	0.00919	193.861	0.00326	193.852	-0.06409
194.866	96.2301	194.852	99.6211	194.85	98.6891	194.86	98.77	194.854	97.5031		194.866	0.01421	194.852	0.05502	194.85	0.00782	194.86	0.00323	194.854	-0.06872
195.867	96.221	195.851	99.627	195.854	98.6932	195.862	98.7689	195.854	97.4998		195.867	0.01089	195.851	0.06826	195.854	0.00638	195.862	0.00274	195.854	-0.07131
196.867	96.2139	196.854	99.6351	196.851	98.6969	196.863	98.766	196.851	97.4974		196.867	-0.00291	196.854	0.08068	196.851	0.0049	196.863	0.00321	196.851	-0.07363
197.868	96.2106	197.854	99.6447	197.852	98.7	197.863	98.7665	197.851	97.4952		197.868	-0.00726	197.854	0.09366	197.852	0.0033	197.863	0.00292	197.851	-0.07569
198.868	96.2131	198.853	99.6552	198.851	98.7027	198.861	98.7688	198.855	97.4921		198.868	-0.00956	198.853	0.109	198.851	0.00166	198.861	0.00285	198.855	-0.07742
199.868	96.2174	199.852	99.6657	199.852	98.7052	199.86	98.764	199.855	97.4879		199.868	-0.02319	199.852	0.12655	199.852	-2.44077e-05	199.86	0.00134	199.855	-0.0782
200.87	96.2237	200.851	99.6773	200.851	98.7073	200.865	98.7625	200.854	97.4762		200.87	-0.03511	200.851	0.14122	200.851	-0.00181	200.865	0.00152	200.854	-0.07557
201.866	96.2241	201.853	99.6924	201.851	98.7088	201.864	98.7646	201.855	97.4596		201.866	-0.02451	201.853	0.14886	201.851	-0.00366	201.864	0.00184	201.855	-0.07183
202.87	96.2146	202.852	99.7109	202.853	98.7097	202.86	98.7684	202.855	97.4462		202.87	-0.0315	202.852	0.15135	202.853	-0.00558	202.86	0.00201	202.855	-0.06958
203.871	96.2149	203.854	99.7295	203.85	98.7105	203.858	98.7704	203.855	97.4335		203.871	-0.02543	203.854	0.15147	203.85	-0.00759	203.858	0.00165	203.855	-0.06632
204.869	96.2172	204.855	99.7446	204.853	98.7109	204.86	98.7707	204.858	97.4158		204.869	-0.03012	204.855	0.14857	204.853	-0.00973	204.86	0.00133	204.858	-0.06135
205.868	96.1999	205.856	99.7567	205.853	98.7109	205.863	98.7725	205.857	97.3953		205.868	-0.03719	205.856	0.14369	205.853	-0.01203	205.863	0.000563721	205.857	-0.05613
206.872	96.1883	206.857	99.7684	206.859	98.7104	206.865	98.7727	206.855	97.3757		206.872	-0.04713	206.857	0.1433	206.859	-0.01446	206.865	0.00188	206.855	-0.05195
207.868	96.1887	207.86	99.7815	207.858	98.7092	207.861	98.7782	207.85	97.3645		207.868	-0.05651	207.86	0.1526	207.858	-0.01699	207.861	0.00187	207.85	-0.05092
208.865	96.181	208.853	99.797	208.857	98.7075	208.865	98.7749	208.854	97.3568		208.865	-0.05352	208.853	0.16813	208.857	-0.01953	208.865	0.00149	208.854	-0.05132
209.868	96.1792	209.856	99.8152	209.86	98.7055	209.863	98.775	209.855	97.3491		209.868	-0.0651	209.856	0.18071	209.86	-0.02206	209.863	0.00151	209.855	-0.05218
210.87	96.1715	210.853	99.8361	210.859	98.7029	210.863	98.7803	210.855	97.3422		210.87	-0.0765	210.853	0.18364	210.859	-0.02463	210.863	0.000732652	210.855	-0.0531
211.871	96.1696	211.859	99.8577	211.86	98.7001	211.863	98.7822	211.855	97.3351		211.871	-0.07833	211.859	0.17581	211.86	-0.02724	211.863	0.000228012	211.855	-0.05391
212.87	96.1678	212.858	99.877	212.86	98.6969	212.86	98.7805	212.856	97.332		212.87	-0.072	212.858	0.15844	212.86	-0.0299	212.86	-0.000330015	212.856	-0.05405
213.871	96.1581	213.858	99.8919	213.858	98.6934	213.86	98.7754	213.856	97.3374		213.871	-0.08685	213.858	0.13273	213.858	-0.03264	213.86	0.000232847	213.856	-0.05069
214.872	96.1503	214.854	99.9027	214.858	98.6898	214.86	98.7754	214.856	97.344		214.872	-0.07824	214.854	0.1009	214.858	-0.03543	214.86	-0.000195979	214.856	-0.04604
215.872	96.1367	215.854	99.9105	215.86	98.6856	215.86	98.7789	215.86	97.3449		215.872	-0.08646	215.854	0.0662	215.86	-0.03819	215.86	-0.000104419	215.86	-0.04333
216.878	96.1269	216.853	99.9158	216.858	98.6809	216.864	98.7754	216.86	97.3498		216.878	-0.09221	216.853	0.03222	216.858	-0.04091	216.864	-0.000252072	216.86	-0.04005
217.879	96.1171	217.85	99.9182	217.858	98.6756	217.864	98.7754	217.858	97.3587		217.879	-0.09594	217.85	0.00193	217.858	-0.04364	217.864	-0.00109	217.858	-0.03493
218.874	96.1016	218.855	99.9167	218.858	98.67	218.868	98.7719	218.859	97.3684		218.874	-0.10948	218.855	-0.02276	218.858	-0.04643	218.868	-0.000411786	218.859	-0.02907
219.875	96.082	219.853	99.9113	219.856	98.6641	219.867	98.7666	219.86	97.3736		219.875	-0.10951	219.853	-0.04034	219.856	-0.04927	219.867	-0.0014	219.86	-0.02441
220.876	96.0877	220.858	99.9038	220.857	98.6576	220.869	98.77	220.86	97.3714		220.876	-0.11612	220.858	-0.04927	220.857	-0.05217	220.869	-0.00228	220.86	-0.0227
221.874	96.0798	221.859	99.8967	221.855	98.6507	221.866	98.7665	221.861	97.3671		221.874	-0.12616	221.859	-0.04836	221.855	-0.05511	221.866	-0.0011	221.861	-0.02197
222.873	96.0641	222.859	99.8913	222.855	98.6437	222.867	98.7664	222.863	97.3626		222.873	-0.13535	222.859	-0.03911	222.855	-0.05802	222.867	-0.000471445	222.863	-0.02127
223.872	96.0522	223.859	99.8884	223.853	98.6364	223.868	98.7663	223.864	97.3578		223.872	-0.14891	223.859	-0.02669	223.853	-0.06082	223.868	-0.00108	223.864	-0.02078
224.877	96.0404	224.859	99.8875	224.856	98.6288	224.863	98.7696	224.862	97.3524		224.877	-0.15754	224.859	-0.01687	224.856	-0.0635	224.863	-0.00244	224.862	-0.0202
225.876	96.0246	225.862	99.8878	225.857	98.621	225.862	98.766	225.86	97.3469		225.876	-0.16572	225.862	-0.01231	225.857	-0.06613	225.862	-0.00283	225.86	-0.02171
226.878	96.0127	226.857	99.8879	226.856	98.613	226.864	98.7693	226.861	97.342		226.878	-0.18045	226.857	-0.01135	226.856	-0.06872	226.864	-0.0017	226.861	-0.02615
227.874	95.993	227.856	99.8867	227.857	98.6047	227.864	98.7691	227.862	97.3369		227.874	-0.19981	227.856	-0.00983	227.857	-0.07119	227.864	-0.00175	227.862	-0.03004
228.873	95.9693	228.854	99.8841	228.859	98.5963	228.862	98.7776	228.862	97.332		228.873	-0.21487	228.854	-0.00487	228.859	-0.07348	228.862	-0.00261	228.862	-0.03211
229.873	95.9359	229.856	99.8816	229.861	98.5877	229.864	98.7704	229.861	97.3263		229.873	-0.22491	229.856	0.00284	229.861	-0.07573	229.864	-0.00145	229.861	-0.03582
230.872	95.9161	230.855	99.8815	230.86	98.5788	230.867	98.7719	230.857	97.3208		230.872	-0.24125	230.855	0.01037	230.86	-0.07789	230.867	-0.00256	230.857	-0.0407
231.873	95.8866	231.855	99.8847	231.864	98.5695	231.865	98.7682	231.858	97.3149		231.873	-0.26481	231.855	0.01565	231.864	-0.07991	231.865	-0.00339	231.858	-0.04542
232.872	95.8648	232.859	99.8895	232.861	98.5598	232.869	98.7697	232.86	97.3088		232.872	-0.28235	232.859	0.01762	232.861	-0.08178	232.869	-0.00387	232.86	-0.0476
233.87	95.8431	233.857	99.893	233.861	98.5499	233.866	98.7729	233.86	97.3035		233.87	-0.30446	233.857	0.01448	233.861	-0.08349	233.866	-0.00369	233.86	-0.04748
234.87	95.8057	234.856	99.8936	234.859	98.5399	234.863	98.7761	234.863	97.2977		234.87	-0.32859	234.856	0.00525	234.859	-0.08505	234.863	-0.00368	234.863	-0.04665
235.869	95.776	235.855	99.8923	235.86	98.5299	235.866	98.7723	235.862	97.2918		235.869	-0.34703	235.855	-0.00713	235.86	-0.08647	235.866	-0.00324	235.862	-0.04555
236.866	95.7523	236.858	99.8903	236.86	98.52	236.862	98.7703	236.86	97.2862		236.866	-0.36963	236.858	-0.01686	236.86	-0.08775	236.862	-0.00394	236.86	-0.04442
237.864	95.7129	237.858	99.8878	237.863	98.51	237.866	98.7699	237.859	97.2812		237.864	-0.39608	237.858	-0.02025	237.863	-0.08889	237.866	-0.0042	237.859	-0.04281
238.865	95.6793	238.857	99.8851	238.858	98.4999	238.864	98.7679	238.856	97.276		238.865	-0.41112	238.857	-0.01759	238.858	-0.0899	238.864	-0.00324	238.856	-0.04125
239.864	95.6282	239.855	99.8828	239.86	98.4897	239.866	98.7693	239.857	97.2709		239.864	-0.43474	239.855	-0.01021	239.86	-0.09083	239.866	-0.00382	239.857	-0.04014
240.864	95.581	240.855	99.8814	240.858	98.4792	240.865	98.7689	240.858	97.2667		240.864	-0.46869	240.855	3.28559e-05	240.858	-0.09167	240.865	-0.0048	240.858	-0.03916
241.869	95.522	241.856	99.8817	241.856	98.4688	241.867	98.7686	241.86	97.2627		241.869	-0.51514	241.856	0.00966	241.856	-0.09234	241.867	-0.00588	241.86	-0.03819
242.87	95.4708	242.858	99.8841	242.858	98.4584	242.863	98.7665	242.862	97.2592		242.87	-0.54172	242.858	0.01567	242.858	-0.09286	242.863	-0.005	242.862	-0.03707
243.87	95.4177	243.857	99.8878	243.857	98.4482	243.863	98.7661	243.859	97.2562		243.87	-0.56221	243.857	0.01753	243.857	-0.09321	243.863	-0.00444	243.859	-0.03612
244.874	95.3703	244.856	99.891	244.858	98.438	244.862	98.764	244.86	97.2538		244.874	-0.59112	244.856	0.01598	244.858	-0.09344	244.862	-0.00405	244.86	-0.03517
245.871	95.3153	245.854	99.8923	245.857	98.4277	245.865	98.7635	245.859	97.2512		245.871	-0.62529	245.854	0.01155	245.857	-0.09357	245.865	-0.00266	245.859	-0.03387
246.871	95.2524	246.854	99.892	246.86	98.4169	246.866	98.7597	246.859	97.2487		246.871	-0.64061	246.854	0.00519	246.86	-0.09356	246.866	-0.00371	246.859	-0.03301
247.871	95.166	247.852	99.8914	247.86	98.4056	247.864	98.7627	247.858	97.2465		247.871	-0.66097	247.852	-0.000345825	247.86	-0.0934	247.864	-0.00426	247.858	-0.032
248.871	95.0953	248.855	99.891	248.859	98.3942	248.865	98.764	248.857	97.2447		248.871	-0.69985	248.855	-0.00164	248.859	-0.09322	248.865	-0.00383	248.857	-0.0316
249.872	95.0362	249.854	99.8909	249.86	98.3827	249.865	98.7584	249.859	97.2428		249.872	-0.74258	249.854	0.00227	249.86	-0.09296	249.865	-0.00329	249.859	-0.03141
250.873	94.9674	250.856	99.8907	250.859	98.3714	250.864	98.758	250.86	97.2415		250.873	-0.7875	250.856	0.01	250.859	-0.09255	250.864	-0.00422	250.86	-0.03161
251.87	94.8732	251.857	99.8912	251.858	98.3601	251.864	98.7524	251.862	97.2399		251.87	-0.82161	251.857	0.01983	251.858	-0.09206	251.864	-0.00503	251.862	-0.03191
252.871	94.8044	252.858	99.8933	252.859	98.3487	252.862	98.7536	252.863	97.2378		252.871	-0.85385	252.858	0.03007	252.859	-0.09148	252.862	-0.00623	252.863	-0.03408
253.871	94.7395	253.858	99.8973	253.861	98.3374	253.867	98.7549	253.863	97.2352		253.871	-0.8829	253.858	0.03883	253.861	-0.09083	253.867	-0.00683	253.863	-0.03783
254.868	94.6336	254.86	99.9029	254.86	98.3264	254.865	98.7562	254.866	97.2326		254.868	-0.90775	254.86	0.04495	254.86	-0.09009	254.865	-0.00807	254.866	-0.04252
255.867	94.5335	255.858	99.9089	255.861	98.3154	255.865	98.7592	255.865	97.2296		255.867	-0.95362	255.858	0.04856	255.861	-0.08925	255.865	-0.00698	255.865	-0.04703
256.867	94.4217	256.856	99.9141	256.859	98.3045	256.864	98.7587	256.867	97.2264		256.867	-1.0054	256.856	0.04944	256.859	-0.08832	256.864	-0.00645	256.867	-0.05084
257.868	94.3216	257.854	99.9183	257.86	98.2939	257.864	98.753	257.864	97.223		257.868	-1.06116	257.854	0.04672	257.86	-0.08726	257.864	-0.00601	257.864	-0.05441
258.868	94.2332	258.857	99.9226	258.857	98.2836	258.866	98.7508	258.863	97.2204		258.868	-1.11491	258.857	0.04141	258.857	-0.08609	258.866	-0.00729	258.863	-0.05745
259.869	94.1214	259.853	99.927	259.86	98.2735	259.862	98.7538	259.864	97.2172		259.869	-1.19285	259.853	0.03629	259.86	-0.08483	259.862	-0.0077	259.864	-0.06068
260.873	94.0057	260.856	99.9309	260.86	98.2638	260.866	98.7567	260.867	97.2136		260.873	-1.23916	260.856	0.03229	260.86	-0.08352	260.866	-0.00865	260.867	-0.06471
261.872	93.89	261.857	99.9338	261.863	98.2543	261.864	98.7528	261.864	97.2087		261.872	-1.27691	261.857	0.02803	261.863	-0.0822	261.864	-0.00819	261.864	-0.06885
262.87	93.7548	262.858	99.9359	262.861	98.245	262.865	98.7592	262.862	97.2035		262.87	-1.35087	262.858	0.0229	262.861	-0.08085	262.865	-0.00804	262.862	-0.07309
263.872	93.6156	263.855	99.9377	263.86	98.2362	263.861	98.7605	263.865	97.198		263.872	-1.43241	263.855	0.0187	263.86	-0.07948	263.861	-0.00692	263.865	-0.07732
264.869	93.4589	264.856	99.9394	264.857	98.2276	264.863	98.7651	264.866	97.1916		264.869	-1.53174	264.856	0.01802	264.857	-0.07808	264.863	-0.008	264.866	-0.08056
265.874	93.3178	265.858	99.9407	265.856	98.2193	265.862	98.7594	265.866	97.1799		265.874	-1.60428	265.858	0.02081	265.856	-0.07667	265.862	-0.00796	265.866	-0.08114
266.874	93.1454	266.859	99.9421	266.856	98.2113	266.866	98.7537	266.863	97.1657		266.874	-1.69337	266.859	0.02347	266.856	-0.07517	266.866	-0.00949	266.863	-0.08066
267.873	93.0063	267.857	99.9445	267.857	98.2036	267.864	98.7497	267.863	97.1497		267.873	-1.80115	267.857	0.02301	267.857	-0.07365	267.864	-0.01031	267.863	-0.0797
268.872	92.8145	268.858	99.9483	268.86	98.1962	268.867	98.7492	268.861	97.1352		268.872	-1.90323	268.858	0.0199	268.86	-0.07217	268.867	-0.01031	268.861	-0.07912
269.871	92.6128	269.859	99.9518	269.856	98.1891	269.87	98.7539	269.861	97.123		269.871	-2.00308	269.859	0.01508	269.856	-0.07072	269.87	-0.01043	269.861	-0.07906
270.871	92.4015	270.857	99.9532	270.856	98.1824	270.868	98.7517	270.86	97.1119		270.871	-2.10181	270.857	0.00803	270.856	-0.06929	270.868	-0.01029	270.86	-0.07962
271.871	92.194	271.858	99.9527	271.858	98.1758	271.866	98.7529	271.862	97.1015		271.871	-2.21749	271.858	-9.81334e-05	271.858	-0.06783	271.866	-0.0116	271.862	-0.08021
272.877	91.9767	272.855	99.9512	272.858	98.1695	272.865	98.7507	272.862	97.0905		272.877	-2.32432	272.855	-0.00563	272.858	-0.06621	272.865	-0.01038	272.862	-0.07916
273.874	91.7283	273.857	99.9493	273.858	98.1634	273.863	98.7467	273.861	97.078		273.874	-2.44096	273.857	-0.00735	273.858	-0.06439	273.863	-0.00992	273.861	-0.07661
274.876	91.4798	274.854	99.9482	274.86	98.1574	274.862	98.7497	274.863	97.0655		274.876	-2.55032	274.854	-0.00797	274.86	-0.06246	274.862	-0.01288	274.863	-0.07314
275.875	91.2158	275.857	99.9483	275.862	98.1515	275.86	98.7492	275.863	97.0528		275.875	-2.64834	275.857	-0.00935	275.862	-0.06047	275.86	-0.01083	275.863	-0.06951
276.878	90.942	276.858	99.9488	276.858	98.146	276.86	98.7504	276.865	97.041		276.878	-2.74807	276.858	-0.01074	276.858	-0.05848	276.86	-0.01028	276.865	-0.06588
277.877	90.6525	277.858	99.948	277.859	98.1408	277.861	98.7412	277.862	97.0323		277.877	-2.85764	277.858	-0.01288	277.859	-0.05651	277.861	-0.01024	277.862	-0.06184
278.877	90.3592	278.86	99.9457	278.86	98.1358	278.86	98.7355	278.861	97.0294		278.877	-2.9691	278.86	-0.01789	278.86	-0.05451	278.86	-0.00893	278.861	-0.05572
279.881	90.0717	279.856	99.9429	279.86	98.131	279.862	98.7333	279.861	97.0285		279.881	-3.06726	279.856	-0.02467	279.86	-0.05251	279.862	-0.00929	279.861	-0.04875
280.88	89.7589	280.859	99.9405	280.859	98.1264	280.865	98.7328	280.859	97.0283		280.88	-3.14982	280.859	-0.02984	280.859	-0.05056	280.865	-0.01121	280.859	-0.04139
281.887	89.4441	281.86	99.9375	281.858	98.1222	281.866	98.7323	281.861	97.0262		281.887	-3.24495	281.86	-0.03351	281.858	-0.04866	281.866	-0.01148	281.861	-0.03494
282.894	89.1058	282.858	99.9339	282.855	98.1182	282.865	98.737	282.865	97.0228		282.894	-3.33229	282.858	-0.04033	282.855	-0.04676	282.865	-0.01242	282.865	-0.02938
283.913	88.7539	283.856	99.9301	283.857	98.1145	283.867	98.7383	283.86	97.0179		283.913	-3.40894	283.856	-0.05313	283.857	-0.04493	283.867	-0.01196	283.86	-0.02423
284.929	88.4118	284.854	99.9256	284.857	98.111	284.865	98.7326	284.859	97.0143		284.929	-3.49259	284.854	-0.06878	284.857	-0.04322	284.865	-0.01123	284.859	-0.01973
285.943	88.0502	285.854	99.9189	285.856	98.1077	285.865	98.7321	285.858	97.0146		285.943	-3.56207	285.854	-0.08299	285.856	-0.04158	285.865	-0.01169	285.858	-0.01525
286.95	87.6984	286.855	99.9087	286.856	98.1046	286.864	98.7299	286.858	97.0176		286.95	-3.64134	286.855	-0.0949	286.856	-0.04001	286.864	-0.0122	286.858	-0.01056
287.935	87.3134	287.852	99.8963	287.856	98.1015	287.863	98.7295	287.861	97.0216		287.935	-3.706	287.852	-0.10424	287.856	-0.03853	287.863	-0.01188	287.861	-0.00597
288.912	86.944	288.852	99.8841	288.857	98.0986	288.865	98.7273	288.863	97.0256		288.912	-3.76312	288.852	-0.10865	288.857	-0.0371	288.865	-0.01325	288.863	-0.00145
289.888	86.557	289.853	99.873	289.857	98.0958	289.863	98.7338	289.861	97.0291		289.888	-3.91351	289.853	-0.10797	289.857	-0.03576	289.863	-0.01451	289.861	0.00269
290.871	86.1701	290.854	99.8629	290.854	98.0931	290.858	98.7299	290.861	97.0322		290.871	-3.94434	290.854	-0.10816	290.854	-0.03452	290.858	-0.01561	290.861	0.0051
291.861	85.789	291.855	99.8535	291.857	98.0904	291.86	98.726	291.86	97.0352		291.861	-4.05846	291.855	-0.11585	291.857	-0.03334	291.86	-0.01499	291.86	0.00561
292.853	85.3845	292.854	99.8439	292.854	98.0878	292.859	98.7238	292.858	97.0383		292.853	-4.05183	292.854	-0.13147	292.854	-0.03219	292.859	-0.01543	292.858	0.00533
293.849	84.9995	293.854	99.8316	293.85	98.0853	293.858	98.7147	293.864	97.0412		293.849	-4.05274	293.854	-0.15086	293.85	-0.0312	293.858	-0.01456	293.864	0.00532
294.848	84.6028	294.85	99.8148	294.853	98.0827	294.859	98.7109	294.861	97.0436		294.848	-4.0837	294.85	-0.17058	294.853	-0.03027	294.859	-0.01469	294.861	0.00608
295.849	84.169	295.852	99.7943	295.855	98.0801	295.862	98.7139	295.862	97.0459		295.849	-4.1101	295.852	-0.18847	295.855	-0.0294	295.862	-0.01615	295.862	0.00739
296.851	83.6436	296.851	99.7724	296.851	98.0774	296.861	98.7101	296.862	97.048		296.851	-4.141	296.851	-0.20163	296.851	-0.02863	296.861	-0.01671	296.862	0.009
297.85	83.3074	297.849	99.7511	297.851	98.0748	297.861	98.7045	297.861	97.0489		297.85	-4.1742	297.849	-0.20773	297.851	-0.02793	297.861	-0.01693	297.861	0.00945
298.856	82.7956	298.852	99.7306	298.85	98.0725	298.858	98.7041	298.861	97.0487		298.856	-4.19624	298.852	-0.20879	298.85	-0.02731	298.858	-0.01718	298.861	0.00826
299.856	82.4439	299.854	99.7104	299.851	98.0708	299.859	98.7055	299.859	97.048		299.856	-4.22634	299.854	-0.21139	299.851	-0.02677	299.859	-0.01723	299.859	0.00622
300.861	82.0414	300.852	99.6901	300.853	98.0695	300.855	98.7	300.856	97.0472		300.861	-4.23694	300.852	-0.22059	300.853	-0.02628	300.855	-0.01679	300.856	0.0039
301.854	81.6116	301.849	99.6691	301.856	98.0684	301.858	98.6996	301.857	97.0461		301.854	-4.24899	301.849	-0.2355	301.856	-0.02581	301.858	-0.01762	301.857	0.00159
302.859	81.1915	302.854	99.6457	302.857	98.0674	302.858	98.7044	302.856	97.0453		302.859	-4.14158	302.854	-0.25272	302.857	-0.02538	302.858	-0.0167	302.856	-0.000476565
303.858	80.7675	303.851	99.6189	303.858	98.0665	303.858	98.6988	303.857	97.0442		303.858	-4.25392	303.851	-0.27105	303.858	-0.02505	303.858	-0.01626	303.857	-0.00225
304.862	80.3533	304.852	99.5894	304.856	98.0657	304.856	98.7036	304.859	97.043		304.862	-4.16379	304.852	-0.29004	304.856	-0.0248	304.856	-0.01573	304.859	-0.00419
305.864	79.9214	305.853	99.5588	305.852	98.0648	305.858	98.7066	305.86	97.042		305.864	-4.26305	305.853	-0.30669	305.852	-0.02458	305.858	-0.01535	305.86	-0.00662
306.863	79.4818	306.853	99.5274	306.854	98.0639	306.86	98.6975	306.86	97.0414		306.863	-4.29771	306.853	-0.31768	306.854	-0.02443	306.86	-0.01484	306.86	-0.00914
307.862	79.0675	307.85	99.495	307.853	98.063	307.86	98.6971	307.857	97.0409		307.862	-4.32209	307.85	-0.32393	307.853	-0.02437	307.86	-0.01455	307.857	-0.01153
308.865	78.6336	308.852	99.4616	308.852	98.062	308.858	98.6949	308.859	97.0405		308.865	-4.33519	308.852	-0.33	308.852	-0.0244	308.858	-0.01567	308.859	-0.01402
309.864	78.1939	309.852	99.4282	309.854	98.061	309.859	98.6944	309.857	97.0395		309.864	-4.35254	309.852	-0.34007	309.854	-0.02448	309.859	-0.01763	309.857	-0.0164
310.864	77.764	310.852	99.395	310.853	98.0597	310.858	98.6904	310.858	97.0378		310.864	-4.35894	310.852	-0.35555	310.853	-0.02462	310.858	-0.0175	310.858	-0.01833
311.865	77.3184	311.85	99.3609	311.854	98.0582	311.857	98.6934	311.859	97.0359		311.865	-4.37423	311.85	-0.37555	311.854	-0.02484	311.857	-0.017	311.859	-0.01989
312.863	76.8826	312.852	99.3235	312.854	98.0566	312.859	98.6929	312.859	97.0339		312.863	-4.48501	312.852	-0.39951	312.854	-0.0251	312.859	-0.0167	312.859	-0.02121
313.863	76.4331	313.849	99.2818	313.855	98.0549	313.857	98.6924	313.858	97.032		313.863	-4.42418	313.849	-0.42762	313.855	-0.02538	313.857	-0.01684	313.858	-0.02257
314.862	76.0011	314.849	99.2364	314.853	98.0531	314.855	98.6849	314.855	97.0301		314.862	-4.50923	314.849	-0.45755	314.853	-0.02568	314.855	-0.01841	314.855	-0.02379
315.86	75.5457	315.847	99.1886	315.851	98.0512	315.856	98.6844	315.855	97.0282		315.86	-4.46238	315.847	-0.48502	315.851	-0.026	315.856	-0.0188	315.855	-0.02496
316.859	75.1138	316.848	99.1385	316.852	98.0492	316.855	98.6839	316.857	97.0267		316.859	-4.48226	316.848	-0.51004	316.852	-0.02634	316.855	-0.01944	316.857	-0.02623
317.859	74.672	317.848	99.0863	317.851	98.047	317.856	98.6816	317.859	97.0247		317.859	-4.60101	317.848	-0.53762	317.851	-0.0267	317.856	-0.01724	317.859	-0.02731
318.86	74.0644	318.844	99.0324	318.849	98.0449	318.855	98.6775	318.86	97.0213		318.86	-4.55866	318.844	-0.57008	318.849	-0.02704	318.855	-0.01723	318.86	-0.02818
319.861	73.7515	319.847	98.9758	319.851	98.0425	319.855	98.6735	319.856	97.0176		319.861	-4.54525	319.847	-0.60437	319.851	-0.02741	319.855	-0.01644	319.856	-0.02911
320.856	73.175	320.849	98.914	320.852	98.0399	320.852	98.6712	320.856	97.0138		320.856	-4.7126	320.849	-0.63775	320.852	-0.02776	320.852	-0.01551	320.856	-0.02998
321.855	72.8152	321.85	98.8466	321.853	98.0373	321.85	98.6672	321.851	97.0096		321.855	-4.66114	321.85	-0.67038	321.853	-0.0281	321.85	-0.01688	321.851	-0.0306
322.856	72.3832	322.845	98.7759	322.851	98.0346	322.851	98.6666	322.853	97.0054		322.856	-4.62273	322.845	-0.70224	322.851	-0.02842	322.851	-0.01707	322.853	-0.03079
323.858	71.7677	323.847	98.7036	323.85	98.0317	323.852	98.6625	323.856	97.0011		323.858	-4.77558	323.847	-0.73244	323.85	-0.02876	323.852	-0.0168	323.856	-0.03059
324.856	71.4001	324.844	98.63	324.846	98.0286	324.855	98.6619	324.857	96.9968		324.856	-4.59363	324.844	-0.7624	324.846	-0.02914	324.855	-0.01562	324.857	-0.03044
325.859	70.9758	325.847	98.5543	325.848	98.0253	325.855	98.6647	325.858	96.9927		325.859	-4.69823	325.847	-0.79496	325.848	-0.02962	325.855	-0.01673	325.858	-0.03028
326.859	70.5028	326.845	98.4745	326.848	98.0219	326.855	98.6607	326.858	96.9883		326.859	-4.76782	326.845	-0.83058	326.848	-0.03017	326.855	-0.01741	326.858	-0.03016
327.859	69.9458	327.844	98.3893	327.846	98.0185	327.853	98.6566	327.857	96.9844		327.859	-4.79297	327.844	-0.8672	327.846	-0.03077	327.853	-0.01661	327.857	-0.02998
328.859	69.5352	328.844	98.299	328.847	98.015	328.852	98.6594	328.857	96.9803		328.859	-4.80621	328.844	-0.90253	328.847	-0.0314	328.852	-0.01863	328.857	-0.02983
329.859	68.8845	329.844	98.2053	329.844	98.0115	329.849	98.6588	329.854	96.9759		329.859	-4.72183	329.844	-0.9357	329.844	-0.03204	329.849	-0.01874	329.854	-0.0295
330.856	68.5383	330.846	98.1097	330.849	98.0079	330.853	98.6564	330.854	96.9722		330.856	-4.90305	330.846	-0.96802	330.849	-0.03264	330.853	-0.01992	330.854	-0.02894
331.859	68.1375	331.846	98.0127	331.849	98.0042	331.852	98.6523	331.853	96.9692		331.859	-4.88887	331.846	-1.00339	331.849	-0.03321	331.852	-0.02156	331.853	-0.02792
332.858	67.4419	332.846	97.913	332.847	98.0003	332.852	98.6551	332.853	96.9663		332.858	-5.05249	332.846	-1.04659	332.847	-0.03378	332.852	-0.02113	332.853	-0.02677
333.856	67.0606	333.841	97.8086	333.851	97.9964	333.853	98.6544	333.855	96.9637		333.856	-4.86302	333.841	-1.10029	333.851	-0.03432	333.853	-0.02112	333.855	-0.02578
334.86	66.5738	334.842	97.6972	334.849	97.9922	334.852	98.6538	334.857	96.9617		334.86	-5.08562	334.842	-1.1626	334.849	-0.0348	334.852	-0.02145	334.857	-0.02487
335.857	66.1437	335.842	97.5776	335.848	97.988	335.851	98.6462	335.856	96.9602		335.857	-5.19981	335.842	-1.22721	335.848	-0.03525	335.851	-0.02169	335.856	-0.02386
336.855	65.4442	336.843	97.4497	336.848	97.9838	336.849	98.6456	336.854	96.959		336.855	-5.11949	336.843	-1.28845	336.848	-0.0356	336.849	-0.02149	336.854	-0.02264
337.854	65.0823	337.838	97.3152	337.85	97.9793	337.85	98.6414	337.855	96.9573		337.854	-5.24109	337.838	-1.34384	337.85	-0.03581	337.85	-0.02174	337.855	-0.02158
338.856	64.4023	338.84	97.1766	338.85	97.9748	338.851	98.6425	338.853	96.9558		338.856	-5.29035	338.84	-1.39144	338.85	-0.03596	338.851	-0.02242	338.853	-0.02037
339.854	64.023	339.838	97.0353	339.85	97.9702	339.852	98.6418	339.852	96.9542		339.854	-5.28135	339.838	-1.43091	339.85	-0.03605	339.852	-0.02292	339.852	-0.01925
340.857	63.3488	340.839	96.8907	340.844	97.9657	340.851	98.6325	340.856	96.9527		340.857	-5.37509	340.839	-1.4658	340.844	-0.03612	340.851	-0.02254	340.856	-0.01855
341.854	62.7879	341.842	96.7426	341.841	97.9612	341.85	98.6336	341.855	96.9514		341.854	-5.65472	341.842	-1.50267	341.841	-0.03615	341.85	-0.02405	341.855	-0.0177
342.851	62.4104	342.841	96.5911	342.841	97.9566	342.851	98.6294	342.854	96.9508		342.851	-5.76535	342.841	-1.54571	342.841	-0.03611	342.851	-0.02538	342.854	-0.01693
343.855	61.7988	343.843	96.4358	343.844	97.9521	343.852	98.6357	343.85	96.9498		343.855	-5.884	343.843	-1.59256	343.844	-0.03602	343.852	-0.0245	343.85	-0.01639
344.85	61.2085	344.843	96.2751	344.844	97.9476	344.851	98.635	344.85	96.9489		344.85	-6.04943	344.843	-1.63822	344.844	-0.03592	344.851	-0.02439	344.85	-0.01607
345.852	60.6749	345.844	96.108	345.845	97.9431	345.849	98.6292	345.85	96.9482		345.852	-6.11239	345.844	-1.67948	345.845	-0.03577	345.849	-0.02465	345.85	-0.01578
346.851	60.0164	346.844	95.9352	346.845	97.9387	346.849	98.6302	346.851	96.9466		346.851	-6.35396	346.844	-1.71511	346.845	-0.03556	346.849	-0.02597	346.851	-0.01564
347.849	59.2915	347.841	95.7596	347.845	97.9343	347.851	98.6261	347.853	96.9447		347.849	-6.44125	347.841	-1.74402	347.845	-0.03538	347.851	-0.02556	347.853	-0.01565
348.85	58.6662	348.838	95.5833	348.847	97.93	348.848	98.6237	348.851	96.9432		348.85	-6.60443	348.838	-1.76433	348.847	-0.03515	348.848	-0.02485	348.851	-0.01602
349.85	58.0136	349.842	95.4065	349.846	97.9256	349.846	98.6196	349.853	96.9419		349.85	-6.7308	349.842	-1.77643	349.846	-0.03487	349.846	-0.02404	349.853	-0.01633
350.85	57.4214	350.843	95.2285	350.845	97.9212	350.846	98.6223	350.852	96.9405		350.85	-7.03838	350.843	-1.78458	350.845	-0.03449	350.846	-0.02535	350.852	-0.01646
351.846	56.6301	351.843	95.0493	351.845	97.9167	351.846	98.6182	351.853	96.9394		351.846	-7.18751	351.843	-1.79275	351.845	-0.03405	351.846	-0.02637	351.853	-0.01682
352.845	55.9131	352.843	94.8693	352.846	97.9125	352.846	98.6141	352.852	96.9377		352.845	-7.35326	352.843	-1.79937	352.846	-0.03355	352.846	-0.02728	352.852	-0.01713
353.845	55.2487	353.844	94.6888	353.843	97.9082	353.848	98.6118	353.851	96.9357		353.845	-7.54606	353.844	-1.79868	353.843	-0.033	353.848	-0.02798	353.851	-0.01771
354.846	54.4224	354.841	94.5076	354.841	97.9039	354.845	98.6059	354.851	96.9335		354.846	-7.85712	354.841	-1.78823	354.841	-0.03238	354.845	-0.02935	354.851	-0.01841
355.846	53.6722	355.844	94.3268	355.84	97.8996	355.846	98.6035	355.851	96.9312		355.846	-7.97175	355.844	-1.77249	355.84	-0.03172	355.846	-0.03001	355.851	-0.0191
356.848	52.84	356.844	94.1491	356.843	97.8955	356.845	98.6012	356.852	96.9292		356.848	-8.24271	356.844	-1.75608	356.843	-0.03101	356.845	-0.02971	356.852	-0.01977
357.845	51.9921	357.843	93.9761	357.843	97.8916	357.847	98.5936	357.853	96.927		357.845	-8.46466	357.843	-1.73636	357.843	-0.03025	357.847	-0.03038	357.853	-0.02053
358.843	51.1619	358.847	93.8058	358.844	97.8877	358.85	98.5912	358.85	96.9249		358.843	-8.73257	358.847	-1.7098	358.844	-0.02946	358.85	-0.03212	358.85	-0.02118
359.843	50.2321	359.843	93.6352	359.843	97.8839	359.847	98.5854	359.85	96.9228		359.843	-9.05551	359.843	-1.68054	359.843	-0.02865	359.847	-0.03225	359.85	-0.02127
360.84	49.3296	360.846	93.4658	360.844	97.8803	360.844	98.5847	360.853	96.9209		360.84	-9.16381	360.846	-1.65442	360.844	-0.02776	360.844	-0.03259	360.853	-0.02128
361.84	48.4194	361.844	93.3009	361.842	97.8769	361.843	98.5807	361.852	96.9184		361.84	-9.37778	361.844	-1.6287	361.842	-0.02684	361.843	-0.03242	361.852	-0.02147
362.842	47.4545	362.84	93.1407	362.841	97.8738	362.844	98.5749	362.85	96.9165		362.842	-9.51329	362.84	-1.59749	362.841	-0.02587	362.844	-0.03248	362.85	-0.02183
363.842	46.476	363.838	92.9834	363.841	97.8711	363.845	98.5795	363.85	96.9144		363.842	-9.79373	363.838	-1.56276	363.841	-0.02482	363.845	-0.03197	363.85	-0.02223
364.841	45.4603	364.841	92.8285	364.843	97.8687	364.843	98.5754	364.852	96.9119		364.841	-9.99695	364.841	-1.53087	364.843	-0.02364	364.843	-0.03279	364.852	-0.02272
365.838	44.4349	365.84	92.6767	365.843	97.8665	365.842	98.5713	365.85	96.9095		365.838	-10.1114	365.84	-1.50401	365.843	-0.02239	365.842	-0.03253	365.85	-0.02276
366.838	43.3998	366.837	92.5282	366.843	97.8644	366.841	98.5708	366.851	96.9065		366.838	-10.1991	366.837	-1.4797	366.843	-0.02117	366.841	-0.03224	366.851	-0.02261
367.838	42.3432	367.836	92.3824	367.842	97.8623	367.842	98.5615	367.847	96.9037		367.838	-10.2694	367.836	-1.45397	367.842	-0.01997	367.842	-0.03173	367.847	-0.02247
368.84	41.3081	368.84	92.2384	368.839	97.8605	368.84	98.5557	368.846	96.9011		368.84	-10.2901	368.84	-1.4252	368.839	-0.01873	368.84	-0.03225	368.846	-0.02256
369.842	40.2126	369.839	92.0956	369.837	97.8588	369.84	98.5517	369.847	96.8985		369.842	-10.2926	369.839	-1.39625	369.837	-0.01747	369.84	-0.03326	369.847	-0.02308
370.842	39.1677	370.842	91.9561	370.839	97.8571	370.843	98.5512	370.846	96.8957		370.842	-10.1206	370.842	-1.37117	370.839	-0.01616	370.843	-0.03402	370.846	-0.02377
371.845	38.0584	371.841	91.8215	371.838	97.8556	371.841	98.5455	371.846	96.8933		371.845	-9.9542	371.841	-1.35034	371.838	-0.01489	371.841	-0.03387	371.846	-0.02469
372.843	36.9706	372.839	91.6904	372.839	97.8542	372.842	98.5328	372.846	96.8914		372.843	-9.65242	372.839	-1.33297	372.839	-0.01357	372.842	-0.03381	372.846	-0.02608
373.843	36.0449	373.84	91.5597	373.84	97.8525	373.84	98.5357	373.845	96.8896		373.843	-9.42666	373.84	-1.32108	373.84	-0.01215	373.84	-0.03326	373.845	-0.02791
374.841	35.0762	374.84	91.4283	374.837	97.851	374.84	98.5352	374.842	96.8876		374.841	-9.08865	374.84	-1.31607	374.837	-0.01063	374.84	-0.03221	374.842	-0.02931
375.846	34.1134	375.838	91.296	375.837	97.8496	375.844	98.5399	375.843	96.8853		375.846	-8.47731	375.838	-1.31537	375.837	-0.009	375.844	-0.03308	375.843	-0.03103
376.845	33.2657	376.838	91.1636	376.839	97.8485	376.843	98.5307	376.843	96.8829		376.845	-8.02015	376.838	-1.31548	376.839	-0.00733	376.843	-0.03406	376.843	-0.03307
377.848	32.4611	377.838	91.0319	377.837	97.8475	377.84	98.525	377.85	96.8805		377.848	-7.55561	377.838	-1.31565	377.837	-0.00567	377.84	-0.03428	377.85	-0.03522
378.855	31.674	378.836	90.9011	378.836	97.8467	378.834	98.5159	378.851	96.8787		378.855	-6.93865	378.836	-1.31738	378.836	-0.00401	378.834	-0.03582	378.851	-0.03718
379.86	31.0528	379.837	90.7704	379.839	97.8461	379.835	98.512	379.847	96.8772		379.86	-6.36555	379.837	-1.32265	379.839	-0.00233	379.835	-0.03415	379.847	-0.03867
380.86	30.3125	380.836	90.6389	380.838	97.8458	380.838	98.5046	380.844	96.8751		380.86	-5.76778	380.836	-1.33236	380.838	-0.000710545	380.838	-0.03407	380.844	-0.04035
381.861	29.9529	381.835	90.5057	381.845	97.8458	381.837	98.5007	381.845	96.8723		381.861	-5.16775	381.835	-1.34511	381.845	0.000911544	381.837	-0.03291	381.845	-0.04218
382.868	29.523	382.833	90.3701	382.843	97.8459	382.836	98.502	382.842	96.8688		382.868	-4.57348	382.833	-1.35928	382.843	0.00249	382.836	-0.03341	382.842	-0.04394
383.868	28.9252	383.836	90.2326	383.838	97.8461	383.838	98.4964	383.841	96.8649		383.868	-3.97232	383.836	-1.37406	383.838	0.00402	383.838	-0.03036	383.841	-0.04547
384.866	28.6886	384.834	90.0941	384.834	97.8465	384.839	98.4909	384.845	96.8602		384.866	-3.46047	384.834	-1.38798	384.834	0.00555	384.839	-0.03203	384.845	-0.04723
385.867	28.4071	385.836	89.9548	385.832	97.8469	385.835	98.4853	385.845	96.8542		385.867	-3.0017	385.836	-1.40003	385.832	0.00714	385.835	-0.03021	385.845	-0.04876
386.865	28.1763	386.839	89.8144	386.831	97.8473	386.84	98.4849	386.844	96.8476		386.865	-2.47909	386.839	-1.41092	386.831	0.00871	386.84	-0.02887	386.844	-0.05032
387.864	27.9554	387.835	89.6729	387.83	97.848	387.838	98.4759	387.843	96.8418		387.864	-2.19235	387.835	-1.42099	387.83	0.01024	387.838	-0.02942	387.843	-0.0519
388.863	27.8398	388.839	89.5301	388.828	97.8487	388.84	98.4773	388.843	96.8351		388.863	-1.89786	388.839	-1.42923	388.828	0.01179	388.84	-0.02905	388.843	-0.05302
389.86	27.7048	389.835	89.386	389.829	97.8498	389.84	98.4735	389.845	96.8276		389.86	-1.45173	389.835	-1.43696	389.829	0.01323	389.84	-0.02984	389.845	-0.05354
390.858	27.5971	390.836	89.2415	390.828	97.8513	390.835	98.4732	390.845	96.8199		390.858	-1.33342	390.836	-1.44795	390.828	0.01456	390.835	-0.03088	390.845	-0.05395
391.854	27.505	391.832	89.0972	391.83	97.8533	391.837	98.4711	391.846	96.8122		391.854	-1.17423	391.832	-1.46184	391.83	0.01586	391.837	-0.02951	391.846	-0.05479
392.853	27.4364	392.833	88.9523	392.828	97.8552	392.834	98.4674	392.845	96.8054		392.853	-1.05402	392.833	-1.47353	392.828	0.01715	392.834	-0.02969	392.845	-0.05597
393.847	27.3346	393.835	88.8042	393.831	97.8569	393.836	98.4654	393.845	96.7985		393.847	-0.91093	393.835	-1.48188	393.831	0.01852	393.836	-0.02925	393.845	-0.0567
394.847	27.2738	394.833	88.653	394.829	97.8589	394.834	98.4634	394.841	96.791		394.847	-0.83076	394.833	-1.49171	394.829	0.01989	394.834	-0.02937	394.841	-0.05697
395.849	27.1916	395.838	88.5019	395.83	97.8609	395.832	98.4614	395.838	96.7842		395.849	-0.76976	395.838	-1.50433	395.83	0.02122	395.832	-0.02731	395.838	-0.05697
396.849	27.1094	396.833	88.3523	396.832	97.8632	396.831	98.4578	396.838	96.7774		396.849	-0.73757	396.833	-1.51493	396.832	0.02237	396.831	-0.02692	396.838	-0.05671
397.847	27.0311	397.834	88.2021	397.832	97.8655	397.83	98.4541	397.836	96.7708		397.847	-0.71994	397.834	-1.52203	397.832	0.0231	397.83	-0.02591	397.836	-0.05595
398.847	26.9606	398.832	88.0497	398.832	97.8679	398.829	98.454	398.838	96.7652		398.847	-0.73761	398.832	-1.53025	398.832	0.02374	398.829	-0.02267	398.838	-0.05451
399.846	26.8707	399.83	87.8953	399.834	97.8708	399.831	98.4521	399.838	96.7592		399.846	-0.70207	399.83	-1.5422	399.834	0.02443	399.831	-0.0244	399.838	-0.05303
400.842	26.8451	400.832	87.7399	400.832	97.8743	400.831	98.4537	400.838	96.7532		400.842	-0.69102	400.832	-1.55491	400.832	0.02502	400.831	-0.02403	400.838	-0.0517
401.844	26.7962	401.83	87.5838	401.833	97.8783	401.832	98.4518	401.835	96.7483		401.844	-0.68439	401.83	-1.56605	401.833	0.02552	401.832	-0.02495	401.835	-0.05006
402.843	26.7316	402.83	87.4269	402.837	97.8827	402.83	98.443	402.836	96.7449		402.843	-0.6974	402.83	-1.57624	402.837	0.02597	402.83	-0.02357	402.836	-0.0484
403.849	26.6359	403.829	87.2691	403.835	97.8869	403.83	98.4394	403.836	96.7415		403.849	-0.70061	403.829	-1.58513	403.835	0.0264	403.83	-0.02336	403.836	-0.04668
404.852	26.5402	404.826	87.11	404.833	97.8913	404.826	98.4307	404.836	96.7373		404.852	-0.6974	404.826	-1.59094	404.833	0.02684	404.826	-0.02073	404.836	-0.04489
405.85	26.5069	405.825	86.9496	405.832	97.8958	405.828	98.4341	405.837	96.7328		405.85	-0.65317	405.825	-1.59175	405.832	0.0273	405.828	-0.02112	405.837	-0.04338
406.848	26.4384	406.828	86.7888	406.829	97.9002	406.829	98.4305	406.837	96.7288		406.848	-0.6865	406.828	-1.58598	406.829	0.02763	406.829	-0.02032	406.837	-0.04163
407.847	26.3642	407.829	86.6291	407.825	97.9044	407.829	98.4253	407.836	96.7253		407.847	-0.70186	407.829	-1.57424	407.825	0.02746	407.829	-0.01976	407.836	-0.03967
408.851	26.2783	408.828	86.4717	408.826	97.9085	408.825	98.4287	408.838	96.7216		408.851	-0.70677	408.828	-1.56151	408.826	0.02712	408.825	-0.02035	408.838	-0.03796
409.85	26.1865	409.823	86.3174	409.826	97.9126	409.827	98.4287	409.836	96.7182		409.85	-0.67696	409.823	-1.55349	409.826	0.02667	409.827	-0.01915	409.836	-0.03619
410.856	26.1299	410.822	86.1654	410.824	97.9168	410.828	98.4303	410.834	96.7156		410.856	-0.66524	410.822	-1.55114	410.824	0.02614	410.828	-0.01829	410.834	-0.03458
[truncated: 988 more rows]

## Sheet: Supplementary Figure 11
time (s)	temperature (K)	time (s)	temperature (K)	time (s)	temperature (K)	time (s)	temperature (K)	time (s)	temperature (K)
[truncated: 345 more rows]

## Sheet: Supplementary Figure 12
biomass				300°C biochar				600°C biochar				750°C biochar				900°C biochar
[truncated: 1,201 more rows]

[truncated: 54 more sheets: Supplementary Figure 13, Supplementary Figure 14, Supplementary Figure 15, Supplementary Figure 16, Supplementary Figure 17-, Supplementary Figure 18, Supplementary Figure 19, Supplementary Figure 20, Supplementary Figure 21, Supplementary Figure 22, Supplementary Figure 23, Supplementary Figure 24, Supplementary Figure 25, Supplementary Figure 26, Supplementary Figure 27, Supplementary Figure 28, Supplementary Figure 29, Supplementary Figure 30, Supplementary Figure 31, Supplementary Figure 32 …]
